# Supplementary material for: Diethyl 2,6-dimethyl-4-[5-(4-methyl­phen­yl)-1H-pyrazol-4-yl]-1,4-dihydro­pyridine-3,5-dicarboxyl­ate
Source: Acta Crystallogr Sect E Struct Rep Online. 2012 Nov 3;68(Pt 12):o3269–70. doi: 10.1107/S1600536812044649 (PMC3588819; doi:10.1107/S1600536812044649)
Supplement: Supplementary file 1 [file e-68-o3269-sup1.cif]

##############################################################################
#                                                                            #
# This CIF contains the data in a paper accepted for publication in          #
# Acta Crystallographica Section E. It conforms to the requirements of       #
# Notes for Authors for Acta Crystallographica Section E, and has been       #
# peer reviewed under the auspices of the IUCr Commission on Journals.       #
#                                                                            #
# Full details of the Crystallographic Information File format               #
# are given in the paper "The Crystallographic Information File (CIF):       #
# a New Standard Archive File for Crystallography" by S. R. Hall, F. H.      #
# Allen and I. D. Brown [Acta Cryst. (1991), A47, 655-685].                  #
#                                                                            #
# The current version of the core CIF dictionary is obtainable from          #
# ftp://ftp.iucr.org/pub/cif_core.dic.                                       #
#                                                                            #
# Software is freely available for graphical display of the structure(s)     #
# in this CIF. For information consult the CIF software page                 #
# http://www.iucr.org/resources/cif/software.                                #
#                                                                            #
# This file may be used for bona fide research purposes within the           #
# scientific community so long as proper attribution is given to the journal # 
# article from which it was obtained.                                        #
#                                                                            #
##############################################################################
data_I
_audit_creation_method     SHELXL-97
_chemical_name_systematic
;
Diethyl 2,6-dimethyl-4-[5-(4-methylphenyl)-1<i>H</i>-pyrazol-4-yl]-
1,4-dihydropyridine-3,5-dicarboxylate
;
_chemical_name_common
;
;
_chemical_formula_moiety     'C23 H27 N3 O4'
_chemical_formula_sum     'C23 H27 N3 O4'
_chemical_formula_iupac     'C23 H27 N3 O4'
_chemical_formula_weight     409.48
_chemical_melting_point_gt     471
_chemical_melting_point_lt     473
_symmetry_cell_setting     triclinic
_symmetry_space_group_name_H-M     'P -1'
_symmetry_space_group_name_Hall     '-P 1'
loop_
    _symmetry_equiv_pos_as_xyz
    'x, y, z'
    '-x, -y, -z'
_cell_length_a     8.5905(2)
_cell_length_b     10.8253(3)
_cell_length_c     11.3702(3)
_cell_angle_alpha     91.0210(10)
_cell_angle_beta     97.9220(10)
_cell_angle_gamma     93.4450(10)
_cell_volume     1045.02(5)
_cell_formula_units_Z     2
_cell_measurement_reflns_used     9960
_cell_measurement_theta_min     2.65
_cell_measurement_theta_max     28.29
_cell_measurement_temperature     200(2)
_exptl_crystal_description     'block'
_exptl_crystal_colour     'yellow'
_exptl_crystal_size_max     0.36
_exptl_crystal_size_mid     0.31
_exptl_crystal_size_min     0.16
_exptl_crystal_density_diffrn     1.301
_exptl_crystal_density_meas     ?
_exptl_crystal_density_method     'not measured'
_exptl_crystal_F_000     436
_exptl_absorpt_coefficient_mu     0.090
_exptl_absorpt_correction_type     multi-scan
_exptl_absorpt_process_details     '(SADABS; Bruker, 2008)'
_exptl_absorpt_correction_T_min     0.9687
_exptl_absorpt_correction_T_max     0.9861
_exptl_special_details     ?
_diffrn_ambient_temperature     200(2)
_diffrn_radiation_type     MoK\a
_diffrn_radiation_wavelength     0.71073
_diffrn_radiation_source     'fine-focus sealed tube'
_diffrn_radiation_monochromator     graphite
_diffrn_measurement_device_type     'Bruker APEXII CCD'
_diffrn_measurement_device     ?
_diffrn_measurement_method     '\f and \w scans'
_diffrn_reflns_number     18073
_diffrn_reflns_av_R_equivalents     0.0172
_diffrn_reflns_av_sigmaI/netI     0.0167
_diffrn_reflns_theta_min     2.40
_diffrn_reflns_theta_max     28.00
_diffrn_reflns_theta_full     28.00
_diffrn_measured_fraction_theta_max     0.988
_diffrn_measured_fraction_theta_full     0.988
_diffrn_reflns_limit_h_min     -11
_diffrn_reflns_limit_h_max     11
_diffrn_reflns_limit_k_min     -14
_diffrn_reflns_limit_k_max     14
_diffrn_reflns_limit_l_min     -15
_diffrn_reflns_limit_l_max     14
_refine_special_details
;
;
_reflns_number_total     4983
_reflns_number_gt     4313
_reflns_threshold_expression     I>2sigma(I)
_refine_ls_structure_factor_coef     Fsqd
_refine_ls_matrix_type     full
_refine_ls_R_factor_all     0.0481
_refine_ls_R_factor_gt     0.0414
_refine_ls_wR_factor_gt     0.1076
_refine_ls_wR_factor_ref     0.1133
_refine_ls_goodness_of_fit_ref     1.054
_refine_ls_restrained_S_all     1.054
_refine_ls_number_reflns     4983
_refine_ls_number_parameters     284
_refine_ls_number_restraints     0
_refine_ls_hydrogen_treatment     mixed
_refine_ls_weighting_scheme     calc
_refine_ls_weighting_details
         'calc w=1/[\s^2^(Fo^2^)+(0.0515P)^2^+0.4147P] where P=(Fo^2^+2Fc^2^)/3'
_atom_sites_solution_hydrogens     geom
_atom_sites_solution_primary     direct
_atom_sites_solution_secondary     difmap
_refine_ls_shift/su_max     0.000
_refine_ls_shift/su_mean     0.000
_refine_diff_density_max     0.331
_refine_diff_density_min     -0.214
_refine_ls_extinction_method     none
_refine_ls_extinction_coef     ?
_refine_ls_abs_structure_Flack     ?
loop_
    _atom_type_symbol
    _atom_type_description
    _atom_type_scat_dispersion_real
    _atom_type_scat_dispersion_imag
    _atom_type_scat_source
    'C' 'C' 0.0033 0.0016
                         'International Tables Vol C Tables 4.2.6.8 and 6.1.1.4'
    'H' 'H' 0.0000 0.0000
                         'International Tables Vol C Tables 4.2.6.8 and 6.1.1.4'
    'N' 'N' 0.0061 0.0033
                         'International Tables Vol C Tables 4.2.6.8 and 6.1.1.4'
    'O' 'O' 0.0106 0.0060
                         'International Tables Vol C Tables 4.2.6.8 and 6.1.1.4'
_computing_data_collection     'APEX2 (Bruker, 2010)'
_computing_cell_refinement     'SAINT (Bruker, 2010)'
_computing_data_reduction     'SAINT (Bruker, 2010)'
_computing_structure_solution     'SHELXS97 (Sheldrick, 2008)'
_computing_structure_refinement     'SHELXL97 (Sheldrick, 2008)'
_computing_molecular_graphics
             'ORTEP-3 (Farrugia, 2012) and Mercury (Macrae <i>et al.</i>, 2008)'
_computing_publication_material
                            'SHELXL97 (Sheldrick, 2008) and PLATON (Spek, 2009)'
loop_
    _atom_site_type_symbol
    _atom_site_label
    _atom_site_fract_x
    _atom_site_fract_y
    _atom_site_fract_z
    _atom_site_U_iso_or_equiv
    _atom_site_adp_type
    _atom_site_calc_flag
    _atom_site_refinement_flags
    _atom_site_occupancy
    _atom_site_symmetry_multiplicity
    _atom_site_disorder_assembly
    _atom_site_disorder_group
    O O1 0.45908(13) 0.00208(9) 0.66938(10) 0.0463(3) Uani d . 1 1 . .
    O O2 0.25873(11) -0.00254(8) 0.52185(9) 0.0327(2) Uani d . 1 1 . .
    O O3 0.15357(10) 0.44024(9) 0.88752(8) 0.0317(2) Uani d . 1 1 . .
    O O4 0.37379(10) 0.34282(9) 0.94459(8) 0.0304(2) Uani d . 1 1 . .
    N N11 0.25151(12) 0.37638(9) 0.53483(9) 0.0245(2) Uani d . 1 1 . .
    H H11B 0.2162(19) 0.4218(15) 0.4735(15) 0.034(4) Uiso d . 1 1 . .
    N N21 0.76600(12) 0.46269(10) 0.68190(10) 0.0280(2) Uani d . 1 1 . .
    N N22 0.82226(12) 0.39623(9) 0.77631(9) 0.0242(2) Uani d . 1 1 . .
    H H22 0.923(2) 0.4087(15) 0.8088(14) 0.033(4) Uiso d . 1 1 . .
    C C1 0.24030(17) 0.21083(13) 0.38718(11) 0.0343(3) Uani d . 1 1 . .
    H H1A 0.1319 0.1744 0.3764 0.051 Uiso calc R 1 1 . .
    H H1B 0.3115 0.1484 0.3679 0.051 Uiso calc R 1 1 . .
    H H1C 0.2478 0.2810 0.3345 0.051 Uiso calc R 1 1 . .
    C C2 0.15003(15) 0.53629(12) 0.64804(12) 0.0297(3) Uani d . 1 1 . .
    H H2A 0.1726 0.5759 0.7273 0.045 Uiso calc R 1 1 . .
    H H2B 0.0363 0.5174 0.6282 0.045 Uiso calc R 1 1 . .
    H H2C 0.1865 0.5924 0.5894 0.045 Uiso calc R 1 1 . .
    C C3 0.36694(14) 0.05624(11) 0.60280(11) 0.0266(2) Uani d . 1 1 . .
    C C4 0.25461(18) -0.13674(12) 0.51954(14) 0.0362(3) Uani d . 1 1 . .
    H H4A 0.2425 -0.1689 0.5990 0.043 Uiso calc R 1 1 . .
    H H4B 0.3530 -0.1658 0.4957 0.043 Uiso calc R 1 1 . .
    C C5 0.11687(18) -0.17966(13) 0.43120(14) 0.0403(3) Uani d . 1 1 . .
    H H5A 0.0216 -0.1448 0.4528 0.060 Uiso calc R 1 1 . .
    H H5B 0.1041 -0.2702 0.4305 0.060 Uiso calc R 1 1 . .
    H H5C 0.1342 -0.1521 0.3521 0.060 Uiso calc R 1 1 . .
    C C6 0.26466(13) 0.38529(11) 0.86200(11) 0.0237(2) Uani d . 1 1 . .
    C C7 0.35707(17) 0.36804(16) 1.06793(12) 0.0378(3) Uani d . 1 1 . .
    H H7A 0.2562 0.3296 1.0866 0.045 Uiso calc R 1 1 . .
    H H7B 0.3589 0.4584 1.0837 0.045 Uiso calc R 1 1 . .
    C C8 0.49288(19) 0.31395(17) 1.14178(13) 0.0443(4) Uani d . 1 1 . .
    H H8A 0.4903 0.3340 1.2258 0.066 Uiso calc R 1 1 . .
    H H8B 0.5918 0.3486 1.1184 0.066 Uiso calc R 1 1 . .
    H H8C 0.4855 0.2238 1.1294 0.066 Uiso calc R 1 1 . .
    C C9 0.90941(19) -0.02184(15) 1.18484(14) 0.0431(4) Uani d . 1 1 . .
    H H9A 0.8981 0.0137 1.2629 0.065 Uiso calc R 1 1 . .
    H H9B 1.0204 -0.0360 1.1817 0.065 Uiso calc R 1 1 . .
    H H9C 0.8465 -0.1007 1.1719 0.065 Uiso calc R 1 1 . .
    C C11 0.41373(12) 0.25920(10) 0.72388(10) 0.0203(2) Uani d . 1 1 . .
    H H11 0.4153 0.1989 0.7895 0.024 Uiso calc R 1 1 . .
    C C12 0.35319(13) 0.19111(11) 0.60642(10) 0.0226(2) Uani d . 1 1 . .
    C C13 0.28586(14) 0.25489(11) 0.51391(11) 0.0244(2) Uani d . 1 1 . .
    C C14 0.23363(13) 0.41889(11) 0.64688(11) 0.0228(2) Uani d . 1 1 . .
    C C15 0.29660(13) 0.35556(10) 0.74185(10) 0.0210(2) Uani d . 1 1 . .
    C C21 0.57727(13) 0.32159(10) 0.72757(10) 0.0211(2) Uani d . 1 1 . .
    C C22 0.61806(14) 0.41725(12) 0.65375(11) 0.0265(3) Uani d . 1 1 . .
    H H22A 0.5473 0.4465 0.5902 0.032 Uiso calc R 1 1 . .
    C C23 0.71422(13) 0.31013(10) 0.80674(10) 0.0214(2) Uani d . 1 1 . .
    C C31 0.75666(13) 0.22762(11) 0.90584(10) 0.0231(2) Uani d . 1 1 . .
    C C32 0.86603(15) 0.26894(12) 1.00279(11) 0.0282(3) Uani d . 1 1 . .
    H H32 0.9084 0.3523 1.0074 0.034 Uiso calc R 1 1 . .
    C C33 0.91302(16) 0.18844(13) 1.09262(12) 0.0327(3) Uani d . 1 1 . .
    H H33 0.9883 0.2177 1.1578 0.039 Uiso calc R 1 1 . .
    C C34 0.85291(15) 0.06632(13) 1.08966(12) 0.0321(3) Uani d . 1 1 . .
    C C35 0.74117(17) 0.02728(13) 0.99461(13) 0.0357(3) Uani d . 1 1 . .
    H H35 0.6959 -0.0551 0.9921 0.043 Uiso calc R 1 1 . .
    C C36 0.69364(15) 0.10560(12) 0.90293(12) 0.0311(3) Uani d . 1 1 . .
    H H36 0.6180 0.0760 0.8381 0.037 Uiso calc R 1 1 . .
loop_
    _atom_site_aniso_label
    _atom_site_aniso_U_11
    _atom_site_aniso_U_22
    _atom_site_aniso_U_33
    _atom_site_aniso_U_12
    _atom_site_aniso_U_13
    _atom_site_aniso_U_23
    O1 0.0470(6) 0.0281(5) 0.0564(7) 0.0101(4) -0.0218(5) -0.0044(5)
    O2 0.0351(5) 0.0228(4) 0.0369(5) 0.0006(4) -0.0064(4) -0.0024(4)
    O3 0.0226(4) 0.0383(5) 0.0348(5) 0.0059(4) 0.0047(4) -0.0034(4)
    O4 0.0269(4) 0.0430(5) 0.0215(4) 0.0090(4) 0.0015(3) -0.0001(4)
    N11 0.0230(5) 0.0253(5) 0.0242(5) 0.0011(4) -0.0010(4) 0.0067(4)
    N21 0.0209(5) 0.0310(5) 0.0316(5) 0.0012(4) 0.0004(4) 0.0109(4)
    N22 0.0178(5) 0.0265(5) 0.0273(5) 0.0015(4) -0.0012(4) 0.0056(4)
    C1 0.0409(7) 0.0360(7) 0.0239(6) -0.0007(6) -0.0016(5) 0.0017(5)
    C2 0.0244(6) 0.0273(6) 0.0373(7) 0.0063(5) 0.0012(5) 0.0064(5)
    C3 0.0243(6) 0.0256(6) 0.0292(6) 0.0018(4) 0.0018(5) -0.0019(5)
    C4 0.0398(7) 0.0222(6) 0.0439(8) 0.0016(5) -0.0033(6) -0.0025(5)
    C5 0.0424(8) 0.0287(7) 0.0462(8) -0.0004(6) -0.0042(6) -0.0033(6)
    C6 0.0189(5) 0.0236(5) 0.0277(6) -0.0015(4) 0.0016(4) 0.0002(4)
    C7 0.0341(7) 0.0567(9) 0.0229(6) 0.0055(6) 0.0049(5) -0.0031(6)
    C8 0.0413(8) 0.0642(10) 0.0255(7) 0.0036(7) -0.0025(6) 0.0007(6)
    C9 0.0408(8) 0.0478(9) 0.0400(8) 0.0045(7) 0.0001(6) 0.0213(7)
    C11 0.0176(5) 0.0212(5) 0.0216(5) 0.0016(4) 0.0004(4) 0.0029(4)
    C12 0.0199(5) 0.0229(5) 0.0245(5) -0.0003(4) 0.0022(4) 0.0000(4)
    C13 0.0209(5) 0.0265(6) 0.0248(6) -0.0025(4) 0.0013(4) 0.0012(4)
    C14 0.0158(5) 0.0230(5) 0.0287(6) -0.0008(4) 0.0010(4) 0.0031(4)
    C15 0.0164(5) 0.0212(5) 0.0251(5) 0.0002(4) 0.0016(4) 0.0017(4)
    C21 0.0182(5) 0.0224(5) 0.0223(5) 0.0031(4) 0.0007(4) 0.0019(4)
    C22 0.0195(5) 0.0304(6) 0.0287(6) 0.0020(4) -0.0006(4) 0.0089(5)
    C23 0.0188(5) 0.0221(5) 0.0229(5) 0.0031(4) 0.0012(4) 0.0009(4)
    C31 0.0195(5) 0.0258(6) 0.0239(5) 0.0046(4) 0.0011(4) 0.0033(4)
    C32 0.0265(6) 0.0293(6) 0.0272(6) -0.0008(5) -0.0008(5) 0.0033(5)
    C33 0.0287(6) 0.0409(7) 0.0262(6) 0.0007(5) -0.0047(5) 0.0060(5)
    C34 0.0272(6) 0.0384(7) 0.0311(6) 0.0052(5) 0.0023(5) 0.0127(5)
    C35 0.0344(7) 0.0284(6) 0.0419(8) -0.0012(5) -0.0030(6) 0.0101(6)
    C36 0.0275(6) 0.0286(6) 0.0339(7) 0.0007(5) -0.0070(5) 0.0045(5)
_geom_special_details
;
;
loop_
    _geom_bond_atom_site_label_1
    _geom_bond_atom_site_label_2
    _geom_bond_site_symmetry_2
    _geom_bond_distance
    _geom_bond_publ_flag
    O1 C3 . 1.2041(16) ?
    O2 C3 . 1.3373(15) ?
    O2 C4 . 1.4508(15) ?
    O3 C6 . 1.2195(15) ?
    O4 C6 . 1.3403(14) ?
    O4 C7 . 1.4521(15) ?
    N11 C14 . 1.3785(16) ?
    N11 C13 . 1.3886(16) ?
    N11 H11B . 0.890(17) ?
    N21 C22 . 1.3292(15) ?
    N21 N22 . 1.3527(14) ?
    N22 C23 . 1.3586(15) ?
    N22 H22 . 0.892(17) ?
    C1 C13 . 1.5015(17) ?
    C1 H1A . 0.9800 ?
    C1 H1B . 0.9800 ?
    C1 H1C . 0.9800 ?
    C2 C14 . 1.4977(16) ?
    C2 H2A . 0.9800 ?
    C2 H2B . 0.9800 ?
    C2 H2C . 0.9800 ?
    C3 C12 . 1.4720(16) ?
    C4 C5 . 1.488(2) ?
    C4 H4A . 0.9900 ?
    C4 H4B . 0.9900 ?
    C5 H5A . 0.9800 ?
    C5 H5B . 0.9800 ?
    C5 H5C . 0.9800 ?
    C6 C15 . 1.4641(16) ?
    C7 C8 . 1.496(2) ?
    C7 H7A . 0.9900 ?
    C7 H7B . 0.9900 ?
    C8 H8A . 0.9800 ?
    C8 H8B . 0.9800 ?
    C8 H8C . 0.9800 ?
    C9 C34 . 1.5050(18) ?
    C9 H9A . 0.9800 ?
    C9 H9B . 0.9800 ?
    C9 H9C . 0.9800 ?
    C11 C21 . 1.5167(15) ?
    C11 C15 . 1.5223(15) ?
    C11 C12 . 1.5247(15) ?
    C11 H11 . 1.0000 ?
    C12 C13 . 1.3505(16) ?
    C14 C15 . 1.3559(16) ?
    C21 C23 . 1.3926(15) ?
    C21 C22 . 1.4029(16) ?
    C22 H22A . 0.9500 ?
    C23 C31 . 1.4704(15) ?
    C31 C32 . 1.3945(17) ?
    C31 C36 . 1.3952(17) ?
    C32 C33 . 1.3877(17) ?
    C32 H32 . 0.9500 ?
    C33 C34 . 1.388(2) ?
    C33 H33 . 0.9500 ?
    C34 C35 . 1.3845(19) ?
    C35 C36 . 1.3885(18) ?
    C35 H35 . 0.9500 ?
    C36 H36 . 0.9500 ?
loop_
    _geom_angle_atom_site_label_1
    _geom_angle_atom_site_label_2
    _geom_angle_atom_site_label_3
    _geom_angle_site_symmetry_1
    _geom_angle_site_symmetry_3
    _geom_angle
    _geom_angle_publ_flag
    C3 O2 C4 . . 116.55(10) ?
    C6 O4 C7 . . 116.94(10) ?
    C14 N11 C13 . . 121.46(10) ?
    C14 N11 H11B . . 117.7(10) ?
    C13 N11 H11B . . 119.0(10) ?
    C22 N21 N22 . . 103.83(9) ?
    N21 N22 C23 . . 112.96(10) ?
    N21 N22 H22 . . 119.8(10) ?
    C23 N22 H22 . . 127.1(10) ?
    C13 C1 H1A . . 109.5 ?
    C13 C1 H1B . . 109.5 ?
    H1A C1 H1B . . 109.5 ?
    C13 C1 H1C . . 109.5 ?
    H1A C1 H1C . . 109.5 ?
    H1B C1 H1C . . 109.5 ?
    C14 C2 H2A . . 109.5 ?
    C14 C2 H2B . . 109.5 ?
    H2A C2 H2B . . 109.5 ?
    C14 C2 H2C . . 109.5 ?
    H2A C2 H2C . . 109.5 ?
    H2B C2 H2C . . 109.5 ?
    O1 C3 O2 . . 122.52(11) ?
    O1 C3 C12 . . 124.48(11) ?
    O2 C3 C12 . . 112.88(10) ?
    O2 C4 C5 . . 106.23(11) ?
    O2 C4 H4A . . 110.5 ?
    C5 C4 H4A . . 110.5 ?
    O2 C4 H4B . . 110.5 ?
    C5 C4 H4B . . 110.5 ?
    H4A C4 H4B . . 108.7 ?
    C4 C5 H5A . . 109.5 ?
    C4 C5 H5B . . 109.5 ?
    H5A C5 H5B . . 109.5 ?
    C4 C5 H5C . . 109.5 ?
    H5A C5 H5C . . 109.5 ?
    H5B C5 H5C . . 109.5 ?
    O3 C6 O4 . . 122.45(11) ?
    O3 C6 C15 . . 126.12(11) ?
    O4 C6 C15 . . 111.42(10) ?
    O4 C7 C8 . . 106.79(11) ?
    O4 C7 H7A . . 110.4 ?
    C8 C7 H7A . . 110.4 ?
    O4 C7 H7B . . 110.4 ?
    C8 C7 H7B . . 110.4 ?
    H7A C7 H7B . . 108.6 ?
    C7 C8 H8A . . 109.5 ?
    C7 C8 H8B . . 109.5 ?
    H8A C8 H8B . . 109.5 ?
    C7 C8 H8C . . 109.5 ?
    H8A C8 H8C . . 109.5 ?
    H8B C8 H8C . . 109.5 ?
    C34 C9 H9A . . 109.5 ?
    C34 C9 H9B . . 109.5 ?
    H9A C9 H9B . . 109.5 ?
    C34 C9 H9C . . 109.5 ?
    H9A C9 H9C . . 109.5 ?
    H9B C9 H9C . . 109.5 ?
    C21 C11 C15 . . 109.87(9) ?
    C21 C11 C12 . . 113.53(9) ?
    C15 C11 C12 . . 106.87(9) ?
    C21 C11 H11 . . 108.8 ?
    C15 C11 H11 . . 108.8 ?
    C12 C11 H11 . . 108.8 ?
    C13 C12 C3 . . 123.65(11) ?
    C13 C12 C11 . . 119.48(10) ?
    C3 C12 C11 . . 116.82(10) ?
    C12 C13 N11 . . 118.14(11) ?
    C12 C13 C1 . . 128.04(11) ?
    N11 C13 C1 . . 113.82(11) ?
    C15 C14 N11 . . 118.45(10) ?
    C15 C14 C2 . . 127.45(11) ?
    N11 C14 C2 . . 114.04(10) ?
    C14 C15 C6 . . 121.38(10) ?
    C14 C15 C11 . . 118.89(10) ?
    C6 C15 C11 . . 119.52(10) ?
    C23 C21 C22 . . 103.87(10) ?
    C23 C21 C11 . . 130.71(10) ?
    C22 C21 C11 . . 125.13(10) ?
    N21 C22 C21 . . 113.03(10) ?
    N21 C22 H22A . . 123.5 ?
    C21 C22 H22A . . 123.5 ?
    N22 C23 C21 . . 106.30(10) ?
    N22 C23 C31 . . 120.22(10) ?
    C21 C23 C31 . . 133.47(11) ?
    C32 C31 C36 . . 118.69(11) ?
    C32 C31 C23 . . 120.25(11) ?
    C36 C31 C23 . . 121.01(11) ?
    C33 C32 C31 . . 120.06(12) ?
    C33 C32 H32 . . 120.0 ?
    C31 C32 H32 . . 120.0 ?
    C32 C33 C34 . . 121.70(12) ?
    C32 C33 H33 . . 119.2 ?
    C34 C33 H33 . . 119.2 ?
    C35 C34 C33 . . 117.73(12) ?
    C35 C34 C9 . . 120.89(13) ?
    C33 C34 C9 . . 121.37(13) ?
    C34 C35 C36 . . 121.64(13) ?
    C34 C35 H35 . . 119.2 ?
    C36 C35 H35 . . 119.2 ?
    C35 C36 C31 . . 120.15(12) ?
    C35 C36 H36 . . 119.9 ?
    C31 C36 H36 . . 119.9 ?
loop_
    _geom_torsion_atom_site_label_1
    _geom_torsion_atom_site_label_2
    _geom_torsion_atom_site_label_3
    _geom_torsion_atom_site_label_4
    _geom_torsion_site_symmetry_1
    _geom_torsion_site_symmetry_2
    _geom_torsion_site_symmetry_3
    _geom_torsion_site_symmetry_4
    _geom_torsion
    _geom_torsion_publ_flag
    C22 N21 N22 C23 . . . . 0.64(14) ?
    C4 O2 C3 O1 . . . . 1.44(19) ?
    C4 O2 C3 C12 . . . . -174.64(11) ?
    C3 O2 C4 C5 . . . . 174.86(12) ?
    C7 O4 C6 O3 . . . . -1.67(18) ?
    C7 O4 C6 C15 . . . . 179.04(11) ?
    C6 O4 C7 C8 . . . . -179.02(12) ?
    O1 C3 C12 C13 . . . . 159.81(14) ?
    O2 C3 C12 C13 . . . . -24.20(17) ?
    O1 C3 C12 C11 . . . . -22.62(18) ?
    O2 C3 C12 C11 . . . . 153.37(10) ?
    C21 C11 C12 C13 . . . . -83.11(13) ?
    C15 C11 C12 C13 . . . . 38.18(14) ?
    C21 C11 C12 C3 . . . . 99.21(12) ?
    C15 C11 C12 C3 . . . . -139.50(10) ?
    C3 C12 C13 N11 . . . . 167.37(11) ?
    C11 C12 C13 N11 . . . . -10.14(16) ?
    C3 C12 C13 C1 . . . . -12.1(2) ?
    C11 C12 C13 C1 . . . . 170.34(11) ?
    C14 N11 C13 C12 . . . . -22.13(16) ?
    C14 N11 C13 C1 . . . . 157.45(11) ?
    C13 N11 C14 C15 . . . . 20.38(16) ?
    C13 N11 C14 C2 . . . . -162.15(10) ?
    N11 C14 C15 C6 . . . . -171.78(10) ?
    C2 C14 C15 C6 . . . . 11.14(18) ?
    N11 C14 C15 C11 . . . . 13.47(15) ?
    C2 C14 C15 C11 . . . . -163.61(11) ?
    O3 C6 C15 C14 . . . . 21.00(18) ?
    O4 C6 C15 C14 . . . . -159.74(11) ?
    O3 C6 C15 C11 . . . . -164.28(11) ?
    O4 C6 C15 C11 . . . . 14.98(14) ?
    C21 C11 C15 C14 . . . . 83.76(12) ?
    C12 C11 C15 C14 . . . . -39.82(13) ?
    C21 C11 C15 C6 . . . . -91.09(12) ?
    C12 C11 C15 C6 . . . . 145.33(10) ?
    C15 C11 C21 C23 . . . . 116.11(13) ?
    C12 C11 C21 C23 . . . . -124.30(13) ?
    C15 C11 C21 C22 . . . . -56.77(15) ?
    C12 C11 C21 C22 . . . . 62.82(15) ?
    N22 N21 C22 C21 . . . . -0.49(14) ?
    C23 C21 C22 N21 . . . . 0.18(14) ?
    C11 C21 C22 N21 . . . . 174.63(11) ?
    N21 N22 C23 C21 . . . . -0.54(14) ?
    N21 N22 C23 C31 . . . . 178.60(10) ?
    C22 C21 C23 N22 . . . . 0.21(13) ?
    C11 C21 C23 N22 . . . . -173.80(11) ?
    C22 C21 C23 C31 . . . . -178.77(12) ?
    C11 C21 C23 C31 . . . . 7.2(2) ?
    N22 C23 C31 C32 . . . . 32.05(17) ?
    C21 C23 C31 C32 . . . . -149.08(13) ?
    N22 C23 C31 C36 . . . . -145.42(12) ?
    C21 C23 C31 C36 . . . . 33.4(2) ?
    C36 C31 C32 C33 . . . . 1.51(19) ?
    C23 C31 C32 C33 . . . . -176.02(11) ?
    C31 C32 C33 C34 . . . . -0.5(2) ?
    C32 C33 C34 C35 . . . . -1.2(2) ?
    C32 C33 C34 C9 . . . . 177.43(13) ?
    C33 C34 C35 C36 . . . . 2.0(2) ?
    C9 C34 C35 C36 . . . . -176.65(14) ?
    C34 C35 C36 C31 . . . . -1.1(2) ?
    C32 C31 C36 C35 . . . . -0.75(19) ?
    C23 C31 C36 C35 . . . . 176.77(12) ?
loop_
    _geom_hbond_atom_site_label_D
    _geom_hbond_atom_site_label_H
    _geom_hbond_atom_site_label_A
    _geom_hbond_site_symmetry_A
    _geom_hbond_distance_DH
    _geom_hbond_distance_HA
    _geom_hbond_distance_DA
    _geom_hbond_angle_DHA
    N11 H11B N21 2_666 0.890(17) 2.200(17) 3.0352(14) 156.2(14)
    N22 H22 O3 1_655 0.892(17) 2.066(17) 2.9580(13) 178.6(15)
    C2 H2B N21 1_455 0.98 2.52 3.4223(16) 152.8
    C36 H36 O1 . 0.95 2.30 3.2428(17) 173.4
_iucr_refine_instructions_details
;
TITL ca070_s in P-1
CELL  0.71073    8.5905   10.8253   11.3702    91.021    97.922    93.445
ZERR        2    0.0002    0.0003    0.0003     0.001     0.001     0.001
LATT   1
SFAC  C  H  N  O
UNIT 46 54 6 8
ACTA
BOND $H
CONF
HTAB
TEMP -73
OMIT -2 56
OMIT -2   7   9
OMIT -8   1   1
EQIV $1  -1+x,y,z
EQIV $2  1-x,1-y,1-z
EQIV $3  1+x,y,z
HTAB N11  N21_$2
HTAB N22  O3_$3
HTAB C2   N21_$1
HTAB C36  O1
FMAP 2
L.S. 10
PLAN -5
WGHT    0.051500    0.414700
FVAR       0.42714
O1    4    0.459077    0.002079    0.669379    11.00000    0.04697    0.02812 =
         0.05645   -0.00438   -0.02183    0.01005
O2    4    0.258734   -0.002537    0.521850    11.00000    0.03509    0.02280 =
         0.03686   -0.00243   -0.00638    0.00062
O3    4    0.153569    0.440242    0.887520    11.00000    0.02262    0.03831 =
         0.03482   -0.00344    0.00473    0.00588
O4    4    0.373789    0.342825    0.944587    11.00000    0.02686    0.04301 =
         0.02153   -0.00012    0.00151    0.00904
N11   3    0.251509    0.376378    0.534827    11.00000    0.02296    0.02530 =
         0.02420    0.00667   -0.00105    0.00108
H11B  2    0.216225    0.421775    0.473508    11.00000    0.03383
N21   3    0.765995    0.462694    0.681902    11.00000    0.02092    0.03102 =
         0.03161    0.01094    0.00045    0.00119
N22   3    0.822259    0.396227    0.776307    11.00000    0.01783    0.02655 =
         0.02728    0.00555   -0.00117    0.00145
H22   2    0.922698    0.408742    0.808838    11.00000    0.03321
C1    1    0.240304    0.210835    0.387182    11.00000    0.04094    0.03600 =
         0.02388    0.00167   -0.00164   -0.00071
AFIX 137
H1A   2    0.131911    0.174387    0.376402    11.00000   -1.50000
H1B   2    0.311511    0.148388    0.367931    11.00000   -1.50000
H1C   2    0.247759    0.280976    0.334498    11.00000   -1.50000
AFIX   0
C2    1    0.150031    0.536292    0.648039    11.00000    0.02439    0.02732 =
         0.03731    0.00638    0.00119    0.00628
AFIX 137
H2A   2    0.172568    0.575866    0.727251    11.00000   -1.50000
H2B   2    0.036325    0.517418    0.628188    11.00000   -1.50000
H2C   2    0.186492    0.592419    0.589432    11.00000   -1.50000
AFIX   0
C3    1    0.366940    0.056244    0.602802    11.00000    0.02428    0.02560 =
         0.02917   -0.00192    0.00177    0.00177
C4    1    0.254613   -0.136742    0.519541    11.00000    0.03978    0.02221 =
         0.04391   -0.00249   -0.00334    0.00155
AFIX  23
H4A   2    0.242467   -0.168869    0.598961    11.00000   -1.20000
H4B   2    0.353046   -0.165847    0.495681    11.00000   -1.20000
AFIX   0
C5    1    0.116867   -0.179657    0.431199    11.00000    0.04244    0.02874 =
         0.04624   -0.00325   -0.00417   -0.00040
AFIX 137
H5A   2    0.021639   -0.144844    0.452762    11.00000   -1.50000
H5B   2    0.104089   -0.270248    0.430545    11.00000   -1.50000
H5C   2    0.134163   -0.152141    0.352116    11.00000   -1.50000
AFIX   0
C6    1    0.264658    0.385292    0.862002    11.00000    0.01889    0.02358 =
         0.02768    0.00019    0.00155   -0.00148
C7    1    0.357073    0.368045    1.067933    11.00000    0.03406    0.05674 =
         0.02292   -0.00312    0.00492    0.00549
AFIX  23
H7A   2    0.256194    0.329567    1.086611    11.00000   -1.20000
H7B   2    0.358850    0.458385    1.083736    11.00000   -1.20000
AFIX   0
C8    1    0.492883    0.313946    1.141783    11.00000    0.04130    0.06421 =
         0.02548    0.00070   -0.00245    0.00358
AFIX 137
H8A   2    0.490266    0.334010    1.225847    11.00000   -1.50000
H8B   2    0.591806    0.348552    1.118441    11.00000   -1.50000
H8C   2    0.485528    0.223841    1.129431    11.00000   -1.50000
AFIX   0
C9    1    0.909409   -0.021840    1.184838    11.00000    0.04078    0.04780 =
         0.03999    0.02132    0.00013    0.00446
AFIX 137
H9A   2    0.898144    0.013720    1.262854    11.00000   -1.50000
H9B   2    1.020396   -0.035964    1.181696    11.00000   -1.50000
H9C   2    0.846475   -0.100679    1.171939    11.00000   -1.50000
AFIX   0
C11   1    0.413733    0.259201    0.723880    11.00000    0.01765    0.02122 =
         0.02157    0.00292    0.00041    0.00164
AFIX  13
H11   2    0.415307    0.198850    0.789538    11.00000   -1.20000
AFIX   0
C12   1    0.353193    0.191106    0.606423    11.00000    0.01991    0.02294 =
         0.02447    0.00002    0.00218   -0.00026
C13   1    0.285858    0.254888    0.513910    11.00000    0.02090    0.02654 =
         0.02480    0.00120    0.00128   -0.00245
C14   1    0.233633    0.418888    0.646885    11.00000    0.01579    0.02302 =
         0.02872    0.00305    0.00104   -0.00083
C15   1    0.296603    0.355561    0.741850    11.00000    0.01637    0.02118 =
         0.02512    0.00167    0.00155    0.00021
C21   1    0.577275    0.321594    0.727574    11.00000    0.01816    0.02236 =
         0.02234    0.00193    0.00069    0.00312
C22   1    0.618055    0.417250    0.653748    11.00000    0.01951    0.03043 =
         0.02872    0.00891   -0.00064    0.00201
AFIX  43
H22A  2    0.547257    0.446519    0.590205    11.00000   -1.20000
AFIX   0
C23   1    0.714224    0.310133    0.806744    11.00000    0.01880    0.02214 =
         0.02295    0.00091    0.00121    0.00313
C31   1    0.756664    0.227621    0.905835    11.00000    0.01946    0.02578 =
         0.02387    0.00325    0.00112    0.00457
C32   1    0.866028    0.268936    1.002794    11.00000    0.02652    0.02926 =
         0.02724    0.00325   -0.00082   -0.00078
AFIX  43
H32   2    0.908403    0.352261    1.007359    11.00000   -1.20000
AFIX   0
C33   1    0.913021    0.188444    1.092623    11.00000    0.02872    0.04087 =
         0.02620    0.00600   -0.00466    0.00074
AFIX  43
H33   2    0.988264    0.217668    1.157827    11.00000   -1.20000
AFIX   0
C34   1    0.852911    0.066316    1.089657    11.00000    0.02716    0.03845 =
         0.03114    0.01271    0.00228    0.00523
C35   1    0.741168    0.027282    0.994612    11.00000    0.03440    0.02842 =
         0.04191    0.01010   -0.00300   -0.00123
AFIX  43
H35   2    0.695884   -0.055139    0.992057    11.00000   -1.20000
AFIX   0
C36   1    0.693644    0.105604    0.902934    11.00000    0.02752    0.02865 =
         0.03386    0.00446   -0.00697    0.00070
AFIX  43
H36   2    0.618043    0.076040    0.838085    11.00000   -1.20000
HKLF 4
REM  ca070_s in P-1
REM R1 =  0.0414 for   4313 Fo > 4sig(Fo)  and  0.0481 for all   4983 data
REM    284 parameters refined using      0 restraints
END
;
data_global
_journal_date_recd_electronic     2012-10-25
_journal_date_accepted     2012-10-29
_journal_name_full     'Acta Crystallographica, Section E'
_journal_year     2012
_journal_volume     68
_journal_issue     12
_journal_page_first     o3269
_journal_page_last     o3270
_journal_paper_category     QO
_journal_paper_doi     10.1107/S1600536812044649
_journal_coeditor_code     HG5264
_publ_contact_author_name     'Dr Richard Betz'
_publ_contact_author_address
;
Department of Chemistry
Nelson Mandela Metropolitan University
Summerstrand Campus (South)
University Way
Summerstrand
PO Box 77000
Port Elizabeth
6031
South Africa
;
_publ_contact_author_email     'richard.betz@webmail.co.za'
_publ_contact_author_fax     '+27-41-504-4236'
_publ_contact_author_phone     '+27-41-504-4285'
_publ_section_title
;\
Diethyl
2,6-dimethyl-4-[5-(4-methylphenyl)-1<i>H</i>-pyrazol-4-yl]-1,4-\
dihydropyridine-3,5-dicarboxylate
;
loop_
    _publ_author_name
    _publ_author_address
    'Islor, Arun M.'
;
National Institute of Technology-Karnataka
Department of Chemistry
Medicinal Chemistry Laboratory
Surathkal
Mangalore 575 025
India
;
    'Malladi, Shridhar'
;
National Institute of Technology-Karnataka
Department of Chemistry
Medicinal Chemistry Laboratory
Surathkal
Mangalore 575 025
India
;
    'Telkar, Sandeep'
;
Kuvempu University
Department of P.G. Studies and Research in Biotechnology and Bioinformatics
Jnanasahyadri--Karnataka
Shankaraghatta 577 451
India
;
    'Gerber, Thomas'
;
Nelson Mandela Metropolitan University
Summerstrand Campus
Department of Chemistry
University Way
Summerstrand
PO Box 77000
Port Elizabeth
6031
South Africa
;
    'Hosten, Eric'
;
Nelson Mandela Metropolitan University
Summerstrand Campus
Department of Chemistry
University Way
Summerstrand
PO Box 77000
Port Elizabeth
6031
South Africa
;
    'Betz, Richard'
;
Nelson Mandela Metropolitan University
Summerstrand Campus
Department of Chemistry
University Way
Summerstrand
PO Box 77000
Port Elizabeth
6031
South Africa
;
