# Supplementary material for: Diethyl 2,6-dimethyl-4-[5-(4-methyl­phen­yl)-1H-pyrazol-4-yl]-1,4-dihydro­pyridine-3,5-dicarboxyl­ate
Source: Acta Crystallogr Sect E Struct Rep Online. 2012 Nov 3;68(Pt 12):o3269–70. doi: 10.1107/S1600536812044649 (PMC3588819; doi:10.1107/S1600536812044649)
Supplement: Supplementary file 3 [file e-68-o3269-Isup3.hkl]

# 
# h,k,l, Fc-squared, Fo-squared, sigma(Fo-squared) and status flag 
# 
data_I
_shelx_title ' ca070_s in P-1' 
_shelx_refln_list_code          4 
_shelx_F_calc_maximum       75.08 
_exptl_crystal_F_000       436.00 
_reflns_d_resolution_high  0.7570 
 
loop_ 
 _symmetry_equiv_pos_as_xyz 
 'x, y, z' 
 '-x, -y, -z' 
 
_cell_length_a     8.5905 
_cell_length_b    10.8253 
_cell_length_c    11.3702 
_cell_angle_alpha  91.021 
_cell_angle_beta   97.922 
_cell_angle_gamma  93.445 
 
_shelx_F_squared_multiplier     1.000 
 
loop_ 
 _refln_index_h 
 _refln_index_k 
 _refln_index_l 
 _refln_F_squared_calc 
 _refln_F_squared_meas 
 _refln_F_squared_sigma 
 _refln_observed_status 
   1   0   0      850.98      893.83     13.81 o 
   3   0   0       85.66       85.28      0.89 o 
   4   0   0       12.08       11.28      0.35 o 
   5   0   0       80.71       70.37      0.81 o 
   6   0   0      424.37      444.29      4.10 o 
   7   0   0       93.30       95.64      1.11 o 
   8   0   0      533.19      543.78      5.62 o 
   9   0   0       88.35       95.56      1.53 o 
  10   0   0      101.23      103.28      1.85 o 
  11   0   0        4.42        5.11      0.90 o 
 -11   1   0       15.39       19.15      0.98 o 
 -10   1   0        9.15        9.55      0.68 o 
  -9   1   0      123.91      127.02      1.84 o 
  -8   1   0       14.27       10.01      0.49 o 
  -7   1   0        2.53        2.44      0.34 o 
  -6   1   0        9.40       13.72      0.66 o 
  -5   1   0      541.14      552.77      5.57 o 
  -4   1   0      144.55      173.07      1.65 o 
  -3   1   0        0.89        2.13      0.16 o 
  -2   1   0     1293.11     1254.96      9.94 o 
  -1   1   0      123.15      102.06      0.83 o 
   1   1   0       10.97       19.86      0.22 o 
   3   1   0      924.19     1000.78      7.97 o 
   4   1   0        0.65        1.14      0.21 o 
   5   1   0      457.91      473.53      4.34 o 
   6   1   0      319.97      305.37      2.89 o 
   7   1   0        0.02        0.63      0.31 o 
   8   1   0        0.01       -0.19      0.38 o 
   9   1   0        1.30        2.23      0.52 o 
  10   1   0       20.76       17.42      0.85 o 
  11   1   0       12.40       13.93      0.83 o 
 -11   2   0       10.52       11.19      0.78 o 
 -10   2   0       72.34       73.53      1.49 o 
  -9   2   0       80.32       74.75      1.32 o 
  -8   2   0        2.79        1.51      0.39 o 
  -7   2   0       65.38       58.33      1.18 o 
  -6   2   0      236.89      258.87      2.73 o 
  -5   2   0        5.17        1.88      0.23 o 
  -4   2   0      217.31      210.50      1.97 o 
  -3   2   0       18.33       17.04      0.32 o 
  -2   2   0      161.42      180.21      1.48 o 
  -1   2   0      888.07      878.38      6.67 o 
   0   2   0       73.92       82.71      0.76 o 
   1   2   0     4639.11     4630.04     43.26 o 
   2   2   0      174.12      185.08      1.29 o 
   3   2   0     2088.51     2286.79     17.03 o 
   4   2   0      555.96      609.37      5.07 o 
   5   2   0      267.18      286.23      3.00 o 
   6   2   0       22.37       29.41      0.83 o 
   7   2   0      130.65      112.38      1.28 o 
   8   2   0       10.61        8.85      0.48 o 
   9   2   0       30.32       33.75      1.08 o 
  10   2   0       61.66       67.41      1.51 o 
  11   2   0        0.00       -0.78      0.78 o 
 -11   3   0       10.33       11.01      0.77 o 
 -10   3   0       16.85       15.88      1.42 o 
  -9   3   0        2.11        0.87      0.48 o 
  -8   3   0       32.84       29.75      0.90 o 
  -7   3   0        3.16        1.71      0.34 o 
  -6   3   0       79.39       73.73      1.23 o 
  -5   3   0       17.81       14.96      0.45 o 
  -4   3   0      495.67      510.28      4.60 o 
  -3   3   0       94.15       87.35      0.91 o 
  -2   3   0      223.34      241.31      1.98 o 
  -1   3   0     2946.78     2952.39     22.24 o 
   0   3   0     2620.64     2502.49     20.93 o 
   1   3   0     2275.26     2205.35     23.69 o 
   2   3   0       85.72      111.67      1.00 o 
   3   3   0      137.10      155.62      1.43 o 
   4   3   0        9.84        7.95      0.27 o 
   5   3   0       41.58       38.02      0.62 o 
   6   3   0       18.92       18.60      0.68 o 
   7   3   0      185.45      182.57      2.12 o 
   8   3   0       48.41       55.08      1.00 o 
   9   3   0      263.06      277.22      3.98 o 
  10   3   0        1.53        1.44      0.79 o 
 -10   4   0       80.55       78.17      1.58 o 
  -9   4   0       14.40       12.91      0.70 o 
  -8   4   0       44.46       46.43      0.98 o 
  -7   4   0        0.01       -0.23      0.31 o 
  -6   4   0        1.92        2.62      0.29 o 
  -5   4   0       52.44       55.25      0.79 o 
  -4   4   0      226.69      225.14      2.37 o 
  -3   4   0        5.79        5.98      0.25 o 
  -2   4   0      243.73      268.33      2.21 o 
  -1   4   0       34.86       30.53      0.42 o 
   0   4   0       30.64       38.61      0.49 o 
   1   4   0       30.08       28.11      0.39 o 
   2   4   0      243.76      216.71      1.73 o 
   3   4   0     1147.08     1247.80     10.43 o 
   4   4   0       14.43       13.59      0.44 o 
   5   4   0        4.68        3.96      0.33 o 
   6   4   0      362.17      348.66      3.66 o 
   7   4   0       94.76       89.96      1.43 o 
   8   4   0       84.79       89.28      1.65 o 
   9   4   0       28.83       33.33      1.29 o 
  10   4   0       11.55       10.47      1.21 o 
 -10   5   0       41.01       40.35      1.17 o 
  -9   5   0       85.97       82.85      1.55 o 
  -8   5   0      107.18      105.05      1.59 o 
  -7   5   0       56.17       50.13      0.87 o 
  -6   5   0      297.44      293.01      2.82 o 
  -5   5   0       55.02       58.21      0.87 o 
  -4   5   0       52.18       42.71      0.93 o 
  -3   5   0       33.15       35.93      0.49 o 
  -2   5   0      267.11      287.79      2.52 o 
  -1   5   0        9.31        6.11      0.22 o 
   0   5   0     2282.96     2224.54     18.67 o 
   1   5   0      387.89      370.86      3.21 o 
   2   5   0      497.19      502.00      3.85 o 
   3   5   0      276.12      274.57      2.49 o 
   4   5   0      107.54      102.49      1.18 o 
   5   5   0        0.76        0.75      0.36 o 
   6   5   0       90.31       99.08      1.33 o 
   7   5   0      150.94      139.82      1.98 o 
   8   5   0       58.12       55.69      1.62 o 
   9   5   0      131.23      133.81      3.26 o 
  10   5   0       62.85       67.86      2.47 o 
 -10   6   0        0.45        0.50      0.62 o 
  -9   6   0       79.74       85.88      1.64 o 
  -8   6   0        2.21        2.28      0.52 o 
  -7   6   0      124.44      129.34      1.61 o 
  -6   6   0       44.14       40.00      0.70 o 
  -5   6   0       62.96       52.64      0.79 o 
  -4   6   0      332.79      333.13      3.21 o 
  -3   6   0       10.16       13.36      0.50 o 
  -2   6   0       74.04       66.82      0.78 o 
  -1   6   0      251.97      286.66      2.27 o 
   0   6   0      117.66       90.40      0.90 o 
   1   6   0     1578.56     1639.12     13.65 o 
   2   6   0     1186.50     1240.11      8.81 o 
   3   6   0      309.33      312.83      2.84 o 
   4   6   0       18.91       27.26      0.69 o 
   5   6   0      257.47      244.75      3.80 o 
   6   6   0       30.98       28.03      0.85 o 
   7   6   0        6.22        5.70      0.62 o 
   8   6   0        0.84        0.60      0.72 o 
   9   6   0        6.70        5.26      1.10 o 
 -10   7   0       13.30       14.96      0.84 o 
  -9   7   0        0.59        0.01      0.74 o 
  -8   7   0       69.24       67.63      1.42 o 
  -7   7   0      308.24      308.25      3.36 o 
  -6   7   0       33.71       37.58      0.74 o 
  -5   7   0      487.42      495.00      4.63 o 
  -4   7   0       70.85       60.92      0.94 o 
  -3   7   0       42.54       35.09      0.69 o 
  -2   7   0        0.06        0.78      0.25 o 
  -1   7   0       76.31       83.80      1.89 o 
   0   7   0       72.21       71.15      0.92 o 
   1   7   0      174.54      183.44      1.74 o 
   2   7   0       12.70       11.55      0.49 o 
   3   7   0      594.74      577.44      5.07 o 
   4   7   0       47.73       52.40      0.90 o 
   5   7   0      314.98      303.46      3.30 o 
   6   7   0      155.63      145.25      3.14 o 
   7   7   0       24.61       22.36      1.15 o 
   8   7   0       32.06       28.94      1.70 o 
   9   7   0        4.78        4.28      1.10 o 
  -9   8   0        4.10        4.95      0.63 o 
  -8   8   0       16.12       16.43      0.75 o 
  -7   8   0       19.62       19.98      0.84 o 
  -6   8   0      149.26      163.95      1.99 o 
  -5   8   0       20.81       24.30      0.97 o 
  -4   8   0      363.16      379.26      3.69 o 
  -3   8   0        7.95        7.33      0.43 o 
  -2   8   0       54.80       57.23      0.77 o 
  -1   8   0       77.79       79.12      1.03 o 
   0   8   0        7.60       13.19      0.88 o 
   1   8   0        3.73        1.22      0.32 o 
   2   8   0      188.24      179.12      2.14 o 
   3   8   0       55.20       52.09      1.06 o 
   4   8   0      397.53      383.17      5.62 o 
   5   8   0      142.95      139.40      2.26 o 
   6   8   0       50.99       52.70      1.51 o 
   7   8   0       59.25       53.37      1.64 o 
   8   8   0        1.63        3.62      1.10 o 
  -9   9   0       85.15       93.34      2.90 o 
  -8   9   0       32.23       37.33      1.17 o 
  -7   9   0        4.18        3.19      0.65 o 
  -6   9   0       76.96       79.14      1.34 o 
  -5   9   0       12.27       11.69      0.61 o 
  -4   9   0      289.73      263.67      2.95 o 
  -3   9   0      151.49      158.61      1.74 o 
  -2   9   0      106.78      102.69      1.24 o 
  -1   9   0       27.02       22.26      0.78 o 
   0   9   0       78.36       73.64      1.04 o 
   1   9   0      133.78      123.98      2.93 o 
   2   9   0       43.87       53.04      1.20 o 
   3   9   0      157.41      144.98      2.67 o 
   4   9   0       11.37        9.29      0.77 o 
   5   9   0        4.01        3.18      0.96 o 
   6   9   0        7.36        3.43      0.72 o 
   7   9   0        0.81        1.59      1.04 o 
   8   9   0       68.55       72.51      2.74 o 
  -8  10   0       54.42       55.85      2.25 o 
  -7  10   0        1.61        1.10      0.93 o 
  -6  10   0       15.73       17.94      1.89 o 
  -5  10   0      197.44      199.87      2.61 o 
  -4  10   0       16.65       19.74      0.77 o 
  -3  10   0       50.44       57.77      1.14 o 
  -2  10   0      484.60      455.70      6.28 o 
  -1  10   0       48.37       46.05      1.17 o 
   0  10   0        6.17        2.58      0.85 o 
   1  10   0       19.90       13.50      0.81 o 
   2  10   0      392.71      354.41      5.72 o 
   3  10   0       97.90       81.07      1.86 o 
   4  10   0      135.31      126.55      2.54 o 
   5  10   0       32.61       27.19      1.28 o 
   6  10   0        0.42       -0.65      0.67 o 
   7  10   0       48.42       49.49      2.25 o 
  -7  11   0        1.04        0.33      1.10 o 
  -6  11   0       13.15       15.02      1.37 o 
  -5  11   0       27.58       30.37      1.75 o 
  -4  11   0       31.43       31.89      1.24 o 
  -3  11   0        0.63        0.69      0.69 o 
  -2  11   0        9.98       11.83      0.85 o 
  -1  11   0       22.28       14.22      1.70 o 
   0  11   0       60.45       53.80      1.70 o 
   1  11   0      101.45       88.74      1.98 o 
   2  11   0        5.31        4.84      0.76 o 
   3  11   0       13.86       10.98      0.87 o 
   4  11   0       22.22       17.19      1.03 o 
   5  11   0       61.53       61.69      1.74 o 
   6  11   0        0.90       -1.10      1.10 o 
  -6  12   0        2.01        3.62      1.15 o 
  -5  12   0        1.42        2.36      1.10 o 
  -4  12   0       67.68       62.02      1.76 o 
  -3  12   0        1.92        1.71      0.69 o 
  -2  12   0       24.70       23.16      1.14 o 
  -1  12   0        8.51        7.76      0.81 o 
   0  12   0        4.17        4.41      0.76 o 
   1  12   0      161.23      159.75      4.19 o 
   2  12   0       80.45       80.98      2.03 o 
   3  12   0        0.27       -0.68      0.68 o 
   4  12   0        0.08        0.32      0.74 o 
   5  12   0        3.07        2.49      0.85 o 
  -5  13   0        5.87        8.06      1.32 o 
  -4  13   0      116.22      117.62      3.56 o 
  -3  13   0       41.04       43.95      1.55 o 
  -2  13   0       11.54       11.87      1.45 o 
  -1  13   0       36.03       38.11      1.51 o 
   0  13   0        3.29        2.32      0.81 o 
   1  13   0       40.47       42.29      1.53 o 
   2  13   0       19.87       24.51      1.28 o 
   3  13   0       26.29       29.99      2.17 o 
   4  13   0       83.06       96.16      2.34 o 
  -2  14   0       45.38       53.36      1.74 o 
  -1  14   0        9.99       11.68      1.03 o 
   0  14   0        9.06       11.83      1.04 o 
   1  14   0        1.50        1.81      1.43 o 
  -1 -14   1       39.83       44.43      1.63 o 
   0 -14   1        4.70        5.65      0.97 o 
   1 -14   1       13.21       14.81      2.41 o 
   2 -14   1       39.44       36.46      1.56 o 
  -4 -13   1        4.38        6.07      1.75 o 
  -3 -13   1        3.76        3.90      0.93 o 
  -2 -13   1        6.91        5.81      0.89 o 
  -1 -13   1       29.87       30.30      1.41 o 
   0 -13   1       64.38       71.39      1.96 o 
   1 -13   1       35.86       42.38      1.59 o 
   2 -13   1        7.97        8.88      0.95 o 
   3 -13   1       81.32       89.89      2.25 o 
   4 -13   1        2.54        4.55      1.26 o 
  -5 -12   1       12.73        9.16      0.98 o 
  -4 -12   1       31.92       37.05      1.64 o 
  -3 -12   1        1.97        1.70      0.78 o 
  -2 -12   1        5.28        5.57      0.87 o 
  -1 -12   1        4.45        2.44      0.77 o 
   0 -12   1       19.51       17.78      1.07 o 
   1 -12   1        2.88        2.19      0.78 o 
   2 -12   1        1.37        0.03      0.74 o 
   3 -12   1        3.21        2.87      1.97 o 
   4 -12   1       13.21       16.05      1.95 o 
   5 -12   1       59.71       68.08      2.58 o 
   6 -12   1        2.62        3.07      1.15 o 
  -6 -11   1       33.08       28.78      1.92 o 
  -5 -11   1       21.71       25.03      1.29 o 
  -4 -11   1       42.11       36.91      1.43 o 
  -3 -11   1        5.97        4.56      0.78 o 
  -2 -11   1       50.24       42.74      1.41 o 
  -1 -11   1       56.14       50.45      1.92 o 
   0 -11   1        6.00        4.59      0.76 o 
   1 -11   1       13.35       10.98      0.85 o 
   2 -11   1       23.72       22.94      1.29 o 
   3 -11   1       59.87       63.67      2.36 o 
   4 -11   1      218.85      209.82      4.60 o 
   5 -11   1       59.40       64.28      2.82 o 
   6 -11   1       37.28       44.89      2.08 o 
   7 -11   1        1.32        3.56      1.15 o 
  -7 -10   1        7.55        5.65      1.21 o 
  -6 -10   1        3.11        4.23      0.81 o 
  -5 -10   1       29.79       35.64      1.32 o 
  -4 -10   1       48.54       45.97      1.43 o 
  -3 -10   1        2.35        1.30      0.68 o 
  -2 -10   1        9.99        6.32      0.74 o 
  -1 -10   1       40.12       47.02      1.41 o 
   0 -10   1       61.94       58.71      1.51 o 
   1 -10   1       61.20       55.43      1.45 o 
   2 -10   1        1.30        0.94      0.79 o 
   3 -10   1      119.21      110.20      1.95 o 
   4 -10   1       67.08       64.59      1.43 o 
   5 -10   1        8.63        8.49      1.56 o 
   6 -10   1        5.27        7.07      1.15 o 
   7 -10   1        3.37        0.82      0.99 o 
   8 -10   1      118.54      128.86      3.73 o 
  -8  -9   1       34.53       30.97      1.81 o 
  -7  -9   1       84.15       79.80      2.69 o 
  -6  -9   1        7.14        9.00      1.01 o 
  -5  -9   1      154.95      137.52      2.65 o 
  -4  -9   1       58.79       64.43      1.35 o 
  -3  -9   1        3.88        2.53      0.53 o 
  -2  -9   1       90.84       75.09      1.46 o 
  -1  -9   1       28.76       22.10      0.78 o 
   0  -9   1        7.89        6.81      0.42 o 
   1  -9   1        4.57        3.23      0.38 o 
   2  -9   1       27.57       29.95      0.77 o 
   3  -9   1      189.56      196.00      2.08 o 
   4  -9   1      166.49      155.48      2.10 o 
   5  -9   1       16.47       15.85      0.67 o 
   6  -9   1       83.53       87.48      1.45 o 
   7  -9   1       28.25       23.97      1.03 o 
   8  -9   1        8.51        9.26      1.21 o 
   9  -9   1        0.27        1.53      0.99 o 
  -8  -8   1       12.83       10.03      1.26 o 
  -7  -8   1        1.76        0.99      0.93 o 
  -6  -8   1      128.91      119.76      2.06 o 
  -5  -8   1      230.22      207.54      3.29 o 
  -4  -8   1      103.85      105.09      1.58 o 
  -3  -8   1      207.68      197.10      2.26 o 
  -2  -8   1      130.18      138.68      1.74 o 
  -1  -8   1       61.84       60.59      0.82 o 
   0  -8   1      181.34      183.43      1.95 o 
   1  -8   1       32.39       24.61      0.53 o 
   2  -8   1       99.93      103.29      1.49 o 
   3  -8   1      118.66      114.62      1.33 o 
   4  -8   1       17.66       14.97      0.53 o 
   5  -8   1      554.39      550.86      5.74 o 
   6  -8   1       47.97       43.24      0.99 o 
   7  -8   1      119.13      113.59      1.79 o 
   8  -8   1        6.13        5.38      0.63 o 
   9  -8   1        0.24        0.93      0.99 o 
  -9  -7   1       23.46       24.56      1.75 o 
  -8  -7   1        4.42        1.37      0.93 o 
  -7  -7   1       17.23       18.11      0.87 o 
  -6  -7   1      198.56      195.50      2.92 o 
  -5  -7   1       55.03       52.11      1.31 o 
  -4  -7   1       85.03       89.96      1.33 o 
  -3  -7   1       58.52       62.35      0.81 o 
  -2  -7   1      143.59      129.62      1.67 o 
  -1  -7   1        3.11        1.37      0.24 o 
   0  -7   1      152.50      172.34      1.53 o 
   1  -7   1      462.29      465.42      3.84 o 
   2  -7   1      289.91      303.48      2.73 o 
   3  -7   1      199.45      167.84      1.63 o 
   4  -7   1      272.30      266.31      2.61 o 
   5  -7   1       44.51       37.78      0.68 o 
   6  -7   1        7.11        6.05      0.86 o 
   7  -7   1        8.37        9.19      0.57 o 
   8  -7   1       27.02       26.47      1.02 o 
   9  -7   1        2.08        1.77      0.67 o 
  10  -7   1       93.58      106.99      3.18 o 
  -9  -6   1       53.34       47.19      1.59 o 
  -8  -6   1        0.16        0.88      0.79 o 
  -7  -6   1      235.32      232.14      3.34 o 
  -6  -6   1       32.77       30.70      0.86 o 
  -5  -6   1      264.71      257.30      2.80 o 
  -4  -6   1      129.72      134.81      2.36 o 
  -3  -6   1        0.16        0.94      0.24 o 
  -2  -6   1      251.96      276.48      2.51 o 
  -1  -6   1       58.24       70.23      0.71 o 
   0  -6   1      183.93      189.22      1.55 o 
   1  -6   1      835.49      875.44      6.56 o 
   2  -6   1       25.11       18.94      0.40 o 
   3  -6   1      703.83      731.20      6.25 o 
   4  -6   1      167.02      174.26      1.67 o 
   5  -6   1        0.35        1.47      0.36 o 
   6  -6   1       98.47      100.41      1.20 o 
   7  -6   1        7.21        5.97      0.49 o 
   8  -6   1       49.98       49.07      1.21 o 
   9  -6   1       53.58       56.53      1.36 o 
  10  -6   1        0.72       -0.12      1.01 o 
 -10  -5   1        0.01        1.53      0.99 o 
  -9  -5   1        6.34        5.55      0.84 o 
  -8  -5   1       30.54       32.00      1.43 o 
  -7  -5   1        3.96        3.10      0.49 o 
  -6  -5   1      196.67      197.76      2.24 o 
  -5  -5   1      319.47      326.63      3.44 o 
  -4  -5   1       61.41       62.37      0.90 o 
  -3  -5   1        8.15        5.57      0.27 o 
  -2  -5   1       13.32       21.33      0.39 o 
  -1  -5   1      601.84      642.59      4.83 o 
   0  -5   1     1174.82     1153.83      8.56 o 
   1  -5   1       62.10       68.96      0.65 o 
   2  -5   1       85.22       86.91      0.80 o 
   3  -5   1       35.13       29.55      0.44 o 
   4  -5   1        0.50        0.00      0.26 o 
   5  -5   1      128.97      130.75      1.40 o 
   6  -5   1       71.66       76.74      0.99 o 
   7  -5   1      259.69      258.31      3.33 o 
   8  -5   1      172.07      168.21      2.31 o 
   9  -5   1      132.84      137.42      2.27 o 
  10  -5   1       18.91       19.30      1.89 o 
 -10  -4   1       42.45       34.70      2.12 o 
  -9  -4   1      167.33      162.61      2.56 o 
  -8  -4   1      429.21      413.16      4.99 o 
  -7  -4   1      192.47      176.58      2.35 o 
  -6  -4   1       84.20       95.37      1.25 o 
  -5  -4   1       46.56       57.14      1.55 o 
  -4  -4   1      139.23      156.43      1.73 o 
  -3  -4   1     3524.04     3658.73     28.90 o 
  -2  -4   1       56.15       64.12      0.63 o 
  -1  -4   1     1517.70     1579.54     11.21 o 
   0  -4   1      138.50      149.45      1.28 o 
   1  -4   1       81.54       75.96      0.68 o 
   2  -4   1      474.76      573.82      4.13 o 
   3  -4   1        0.17        0.82      0.21 o 
   4  -4   1       10.75        9.57      0.32 o 
   5  -4   1      103.49      119.11      1.28 o 
   6  -4   1       94.96       97.81      1.14 o 
   7  -4   1        4.50        4.96      0.43 o 
   8  -4   1        5.91        5.82      0.55 o 
   9  -4   1       12.47       12.15      0.93 o 
  10  -4   1       82.36       79.76      1.88 o 
 -10  -3   1        0.06       -0.49      0.60 o 
  -9  -3   1       13.91       17.89      0.83 o 
  -8  -3   1       30.83       31.69      0.78 o 
  -7  -3   1      155.31      157.01      1.84 o 
  -6  -3   1       84.84       90.09      1.59 o 
  -5  -3   1       66.54       78.72      0.91 o 
  -4  -3   1      708.42      736.30      6.09 o 
  -3  -3   1      220.08      257.76      1.99 o 
  -2  -3   1      183.72      184.21      1.46 o 
  -1  -3   1     2249.85     2296.58     15.67 o 
   0  -3   1        0.69        1.40      0.16 o 
   1  -3   1      947.44      955.73      7.10 o 
   2  -3   1      154.13      159.84      1.28 o 
   3  -3   1       15.74        9.67      0.44 o 
   4  -3   1      361.92      375.10      3.02 o 
   5  -3   1       98.08      117.38      1.25 o 
   6  -3   1        0.54       -0.23      0.28 o 
   7  -3   1       48.06       45.32      0.83 o 
   8  -3   1       10.08       12.74      0.61 o 
   9  -3   1       55.72       54.69      1.29 o 
  10  -3   1       12.24       12.23      0.88 o 
 -11  -2   1       14.29       14.33      0.82 o 
 -10  -2   1        1.83        0.75      0.60 o 
  -9  -2   1       75.38       81.78      1.38 o 
  -8  -2   1       61.12       58.72      0.95 o 
  -7  -2   1      267.60      262.61      2.55 o 
  -6  -2   1      211.45      204.38      2.22 o 
  -5  -2   1      486.62      486.15      4.92 o 
  -4  -2   1       90.00       78.23      0.78 o 
  -3  -2   1      506.95      498.06      3.52 o 
  -1  -2   1      397.93      421.38      2.63 o 
   0  -2   1     1031.11     1014.10      7.95 o 
   1  -2   1      277.75      257.39      2.06 o 
   2  -2   1       69.96       64.68      0.59 o 
   3  -2   1      340.51      355.64      2.71 o 
   4  -2   1       67.86       70.03      0.70 o 
   5  -2   1      766.78      797.29      7.21 o 
   6  -2   1      664.08      647.45      6.55 o 
   7  -2   1      217.13      227.06      2.50 o 
   8  -2   1       61.66       58.06      1.00 o 
   9  -2   1       20.16       20.97      0.96 o 
  10  -2   1       44.08       46.76      1.28 o 
  11  -2   1        0.55        0.87      0.80 o 
 -11  -1   1       64.75       71.12      1.54 o 
 -10  -1   1       37.93       36.80      1.08 o 
  -9  -1   1       38.69       44.02      0.98 o 
  -8  -1   1       41.77       34.21      0.72 o 
  -7  -1   1       75.81       73.93      0.89 o 
  -6  -1   1      125.65      142.21      1.52 o 
  -5  -1   1       10.02       11.14      0.37 o 
  -4  -1   1     1255.89     1321.93     12.95 o 
  -3  -1   1     4812.16     4951.59     43.00 o 
  -2  -1   1     1877.16     1927.71     15.50 o 
  -1  -1   1     4462.72     4544.55    178.03 o 
   1  -1   1      635.31      624.31      4.62 o 
   2  -1   1        2.24        2.82      0.27 o 
   3  -1   1      502.63      539.14      4.03 o 
   4  -1   1        0.50        0.71      0.27 o 
   5  -1   1      175.56      199.82      2.16 o 
   6  -1   1      254.33      262.06      2.79 o 
   7  -1   1       45.64       35.84      0.66 o 
   8  -1   1       89.06      103.30      1.39 o 
   9  -1   1       35.06       35.61      1.07 o 
  10  -1   1       25.75       23.30      1.02 o 
  11  -1   1        7.96        9.52      0.92 o 
 -11   0   1        4.45        4.67      0.78 o 
 -10   0   1       16.30       17.02      0.78 o 
  -9   0   1       74.27       81.98      1.33 o 
  -8   0   1       27.10       26.07      0.64 o 
  -7   0   1        7.40        7.95      0.37 o 
  -6   0   1      608.53      578.45      6.56 o 
  -5   0   1        5.14        5.37      0.26 o 
  -4   0   1     1092.83     1145.34     11.22 o 
  -3   0   1     1045.59     1166.46     15.07 o 
  -2   0   1      301.23      277.54      2.53 o 
  -1   0   1        5.16       14.33      0.43 o 
   1   0   1      777.33      805.22      6.90 o 
   2   0   1     1338.35     1386.81     10.40 o 
   3   0   1      322.48      341.34      3.50 o 
   4   0   1      759.87      751.71      7.19 o 
   5   0   1      167.80      198.20      1.96 o 
   6   0   1       51.44       47.71      0.70 o 
   7   0   1        2.92        4.48      0.36 o 
   8   0   1        8.26        6.99      0.48 o 
   9   0   1        0.13        0.10      0.56 o 
  10   0   1        0.40        0.76      0.63 o 
  11   0   1        9.64        9.65      1.15 o 
 -11   1   1       17.75       17.89      1.01 o 
 -10   1   1       28.23       32.46      0.93 o 
  -9   1   1        2.76        2.76      0.48 o 
  -7   1   1      219.51      224.71      2.41 o 
  -6   1   1      182.44      194.75      2.36 o 
  -5   1   1      108.83      103.42      1.33 o 
  -4   1   1        0.53        2.78      0.27 o 
  -3   1   1       60.01       72.86      1.23 o 
  -2   1   1     1221.10     1267.46     13.47 o 
  -1   1   1     1248.25     1274.01     10.93 o 
   0   1   1     2451.02     2178.73     52.69 o 
   1   1   1     1823.28     1803.21     14.08 o 
   2   1   1     1170.33     1253.38     11.85 o 
   3   1   1      106.27      121.16      1.08 o 
   4   1   1        0.08        0.39      0.23 o 
   5   1   1      525.95      548.18      5.61 o 
   6   1   1      217.73      228.81      3.04 o 
   7   1   1       92.06       83.80      1.06 o 
   8   1   1      171.73      172.26      2.09 o 
   9   1   1        3.86        5.36      0.64 o 
  10   1   1        7.16       11.80      0.79 o 
  11   1   1       37.27       37.16      1.92 o 
 -11   2   1        7.17        9.59      0.83 o 
 -10   2   1       55.15       59.56      1.15 o 
  -9   2   1       33.80       33.89      0.85 o 
  -8   2   1       42.55       41.01      0.87 o 
  -7   2   1       31.94       38.88      1.15 o 
  -6   2   1      457.78      464.32      6.31 o 
  -5   2   1       39.07       38.43      0.67 o 
  -4   2   1      145.96      131.55      1.41 o 
  -3   2   1      189.35      194.89      1.99 o 
  -2   2   1      766.14      735.33      5.90 o 
  -1   2   1     1711.42     1673.22     12.01 o 
   0   2   1     3937.86     3922.75     30.87 o 
   1   2   1     3248.30     3317.08     53.63 o 
   2   2   1      328.18      346.21      2.63 o 
   3   2   1     1152.06     1167.90      9.20 o 
   4   2   1      313.82      326.62      2.74 o 
   5   2   1      711.30      766.46      7.74 o 
   6   2   1       74.18       77.68      1.08 o 
   7   2   1        9.23        8.74      0.42 o 
   8   2   1       18.30       14.77      1.09 o 
   9   2   1      150.40      163.24      2.60 o 
  10   2   1       18.63       18.87      0.92 o 
 -11   3   1        0.28        0.50      0.57 o 
 -10   3   1       19.59       15.81      0.76 o 
  -9   3   1        4.64        4.64      0.51 o 
  -8   3   1      456.95      447.67      5.28 o 
  -7   3   1      105.31      105.13      1.72 o 
  -6   3   1       43.26       48.06      0.83 o 
  -5   3   1      144.31      132.25      1.66 o 
  -4   3   1      122.90      126.18      1.38 o 
  -3   3   1      107.31      133.96      1.29 o 
  -2   3   1      420.12      429.34      3.11 o 
  -1   3   1      355.34      353.03      2.56 o 
   0   3   1     5636.64     5405.26     45.99 o 
   1   3   1       53.09       72.71      0.73 o 
   2   3   1      983.17      993.58      7.39 o 
   3   3   1       46.16       66.53      0.70 o 
   4   3   1        1.31        2.74      0.25 o 
   5   3   1      215.04      217.03      2.47 o 
   6   3   1       28.59       30.09      0.71 o 
   7   3   1      119.24      112.42      1.49 o 
   8   3   1        5.44        2.14      0.50 o 
   9   3   1       10.30       10.25      0.77 o 
  10   3   1        0.84        3.01      0.99 o 
 -11   4   1        4.89        4.71      0.62 o 
 -10   4   1       26.22       24.05      0.92 o 
  -9   4   1       20.67       20.15      0.74 o 
  -8   4   1      264.68      251.93      3.87 o 
  -7   4   1        7.84       10.27      0.50 o 
  -6   4   1        1.65        1.14      0.26 o 
  -5   4   1      239.86      249.41      2.60 o 
  -4   4   1      343.78      376.11      3.43 o 
  -3   4   1      935.43      999.05      8.86 o 
  -2   4   1       66.44       78.83      0.74 o 
  -1   4   1        0.34        0.59      0.17 o 
   0   4   1      336.14      313.79      2.42 o 
   1   4   1      995.01      937.30      7.84 o 
   2   4   1      365.79      376.34      3.07 o 
   3   4   1     1418.10     1407.81     11.10 o 
   4   4   1      218.98      259.02      2.55 o 
   5   4   1      474.20      496.03      5.07 o 
   6   4   1      534.61      507.58      5.21 o 
   7   4   1      203.30      202.55      3.24 o 
   8   4   1       74.11       78.19      1.66 o 
   9   4   1        0.53       -0.31      1.18 o 
  10   4   1        0.55       -0.38      0.93 o 
 -10   5   1        0.15        0.04      0.55 o 
  -9   5   1       10.86       11.76      0.90 o 
  -8   5   1        9.54        8.04      0.51 o 
  -7   5   1        0.30        0.23      0.39 o 
  -6   5   1        0.15        1.25      0.32 o 
  -5   5   1       39.21       33.60      0.62 o 
  -4   5   1      196.16      198.98      1.97 o 
  -3   5   1        3.28        0.32      0.22 o 
  -2   5   1     1627.75     1645.39     12.92 o 
  -1   5   1      665.15      754.98      5.69 o 
   0   5   1      258.57      278.93      2.31 o 
   1   5   1     1805.14     1934.41     16.19 o 
   2   5   1      141.24      157.23      2.16 o 
   3   5   1       64.65       93.92      0.95 o 
   4   5   1       60.88       56.83      1.66 o 
   5   5   1      597.25      593.28      6.04 o 
   6   5   1      254.25      257.24      2.84 o 
   7   5   1      297.15      288.95      4.99 o 
   8   5   1        3.59        3.52      0.63 o 
   9   5   1       27.42       24.34      1.59 o 
  10   5   1        0.08        0.60      0.99 o 
 -10   6   1      137.70      147.95      2.37 o 
  -9   6   1      211.04      222.29      3.23 o 
  -8   6   1       59.29       60.79      1.12 o 
  -7   6   1      126.88      114.54      2.86 o 
  -6   6   1       13.15       16.34      0.56 o 
  -5   6   1        7.73        9.06      0.37 o 
  -4   6   1       11.23       12.71      0.47 o 
  -3   6   1      447.09      462.23      4.69 o 
  -2   6   1        1.78        0.96      0.22 o 
  -1   6   1     1013.16     1102.71      8.71 o 
   0   6   1       23.55       29.28      0.52 o 
   1   6   1       84.62      111.09      1.96 o 
   2   6   1      120.98      144.94      2.10 o 
   3   6   1       38.49       32.99      0.62 o 
   4   6   1       20.94       21.72      0.61 o 
   5   6   1       33.85       32.34      0.77 o 
   6   6   1       47.27       41.25      1.11 o 
   7   6   1       98.94       89.57      2.21 o 
   8   6   1       22.68       21.76      1.53 o 
   9   6   1        0.48        0.49      0.99 o 
 -10   7   1        0.04        0.15      0.62 o 
  -9   7   1        9.55        8.61      1.11 o 
  -8   7   1       23.58       23.39      0.84 o 
  -7   7   1        0.05        1.50      0.44 o 
  -6   7   1        0.50        0.33      0.39 o 
  -5   7   1      138.60      138.19      1.65 o 
  -4   7   1        6.20        6.56      0.38 o 
  -3   7   1        1.58       -0.05      0.32 o 
  -2   7   1       58.87       60.24      0.81 o 
  -1   7   1      327.88      322.83      2.91 o 
   0   7   1      376.27      392.65      3.76 o 
   1   7   1       51.46       74.32      0.97 o 
   2   7   1       48.16       44.09      0.81 o 
   3   7   1       12.36        9.06      0.47 o 
   4   7   1      193.83      182.21      2.41 o 
   5   7   1       30.80       28.30      0.96 o 
   6   7   1       96.07       92.20      1.71 o 
   7   7   1        2.45        2.79      1.04 o 
   8   7   1       68.75       62.48      2.36 o 
   9   7   1       52.02       62.21      2.47 o 
  -9   8   1       19.76       19.29      0.84 o 
  -8   8   1        5.05        4.80      0.56 o 
  -7   8   1       26.54       25.15      0.85 o 
  -6   8   1      126.30      130.81      1.90 o 
  -5   8   1        1.66        4.75      0.51 o 
  -4   8   1      154.31      162.47      1.97 o 
  -3   8   1       23.88       25.15      0.79 o 
  -2   8   1      345.91      367.73      3.53 o 
  -1   8   1        9.56        8.89      0.39 o 
   0   8   1        0.38        0.83      0.31 o 
   1   8   1       81.03       78.12      1.06 o 
   2   8   1       11.83       14.22      0.55 o 
   3   8   1       10.27        5.61      0.48 o 
   4   8   1      438.57      439.58      5.92 o 
   5   8   1      296.52      290.70      7.15 o 
   6   8   1        2.32        1.29      0.67 o 
   7   8   1      118.39      115.58      2.42 o 
   8   8   1       81.64       82.55      2.85 o 
  -9   9   1        4.01        4.23      0.71 o 
  -8   9   1        9.03       12.20      0.77 o 
  -7   9   1      129.65      128.61      2.13 o 
  -6   9   1       20.66       19.47      0.92 o 
  -5   9   1        2.44        2.46      0.51 o 
  -4   9   1       28.36       31.16      0.89 o 
  -3   9   1        0.22        0.47      0.39 o 
  -2   9   1       42.50       36.17      0.76 o 
  -1   9   1       42.32       41.67      0.85 o 
   0   9   1        0.86        0.72      0.43 o 
   1   9   1       77.49       70.16      1.39 o 
   2   9   1      113.23      117.59      2.31 o 
   3   9   1       71.41       62.69      2.11 o 
   4   9   1       14.97       15.24      0.89 o 
   5   9   1       46.88       45.27      1.45 o 
   6   9   1       55.45       61.08      1.68 o 
   7   9   1        6.88        4.64      0.88 o 
  -8  10   1       40.33       41.87      1.44 o 
  -7  10   1       36.22       37.87      1.40 o 
  -6  10   1       10.85       12.04      0.76 o 
  -5  10   1      237.59      240.43      4.01 o 
  -4  10   1        5.19        8.21      0.65 o 
  -3  10   1       80.06       86.85      2.05 o 
  -2  10   1        0.14       -0.52      0.52 o 
  -1  10   1      119.69       99.91      1.78 o 
   0  10   1        1.28       -0.25      0.90 o 
   1  10   1       39.08       35.56      1.18 o 
   2  10   1        4.58        5.02      0.82 o 
   3  10   1       24.59       19.66      1.62 o 
   4  10   1        0.01        0.47      0.70 o 
   5  10   1       44.60       44.96      1.47 o 
   6  10   1        0.71       -0.58      0.72 o 
   7  10   1        0.20       -0.99      0.99 o 
  -7  11   1       11.96       12.06      1.26 o 
  -6  11   1       33.96       35.24      1.81 o 
  -5  11   1        8.12        6.25      1.15 o 
  -4  11   1        0.16       -0.66      0.66 o 
  -3  11   1        6.86        4.39      1.04 o 
  -2  11   1       40.34       31.20      1.19 o 
  -1  11   1       35.55       41.65      1.38 o 
   0  11   1       16.59       11.68      1.43 o 
   1  11   1      184.66      167.15      3.10 o 
   2  11   1       38.11       35.16      1.30 o 
   3  11   1       18.36       23.05      2.08 o 
   4  11   1       20.85       20.93      1.26 o 
   5  11   1        0.03        0.49      0.77 o 
   6  11   1        1.07        1.84      0.87 o 
  -6  12   1       49.82       50.26      2.30 o 
  -5  12   1       81.19       83.31      2.80 o 
  -4  12   1       42.22       38.20      1.92 o 
  -3  12   1       20.07       20.31      1.12 o 
  -2  12   1       24.44       24.10      1.22 o 
  -1  12   1        1.69        0.47      0.74 o 
   0  12   1        2.86        1.90      0.76 o 
   1  12   1       16.28       11.19      1.78 o 
   2  12   1        0.33       -0.16      1.15 o 
   3  12   1       34.13       34.04      1.43 o 
   4  12   1       14.54       11.53      1.64 o 
   5  12   1       42.28       47.08      1.65 o 
  -5  13   1       19.11       20.12      1.70 o 
  -4  13   1        3.02        1.64      1.15 o 
  -3  13   1        1.71        2.36      1.15 o 
  -2  13   1        0.20       -0.31      1.29 o 
  -1  13   1        0.66        0.16      0.79 o 
   0  13   1        6.92        6.58      1.04 o 
   1  13   1       32.85       30.48      1.37 o 
   2  13   1        1.99        1.96      0.79 o 
   3  13   1        0.56        0.69      0.85 o 
  -2  14   1       11.45       11.62      1.48 o 
  -1  14   1        4.72        6.64      0.97 o 
   0  14   1        9.75        9.84      1.01 o 
   1  14   1       62.71       67.65      2.19 o 
  -1 -14   2        2.93        4.73      0.94 o 
   0 -14   2       16.12       23.35      1.36 o 
   1 -14   2        2.40        1.89      0.96 o 
   2 -14   2       12.27       12.52      1.08 o 
  -4 -13   2       13.59       17.55      1.20 o 
  -3 -13   2       22.84       20.22      1.22 o 
  -2 -13   2        4.25        5.38      1.21 o 
  -1 -13   2        3.38        1.71      0.87 o 
   0 -13   2        5.02        5.83      0.91 o 
   1 -13   2        0.07        0.40      0.79 o 
   2 -13   2       14.10       17.14      1.34 o 
   3 -13   2       41.42       50.71      3.37 o 
   4 -13   2       33.94       43.98      1.61 o 
  -5 -12   2       16.29       18.42      1.59 o 
  -4 -12   2        1.71        1.75      0.77 o 
  -3 -12   2        7.58        5.31      0.85 o 
  -2 -12   2       10.74        9.23      0.87 o 
  -1 -12   2      168.75      175.05      3.31 o 
   0 -12   2        0.45       -0.04      0.68 o 
   1 -12   2       14.12       13.16      0.97 o 
   2 -12   2       79.56       80.09      2.71 o 
   3 -12   2       38.67       44.51      5.45 o 
   4 -12   2       32.31       34.53      2.49 o 
   5 -12   2      212.44      232.84      5.92 o 
   6 -12   2       24.65       28.50      1.97 o 
  -6 -11   2        3.41        0.93      1.04 o 
  -5 -11   2        4.17        4.52      0.80 o 
  -4 -11   2        3.95        2.49      0.74 o 
  -3 -11   2       10.26       11.10      0.89 o 
  -2 -11   2       29.53       31.01      1.26 o 
  -1 -11   2        4.60        6.11      0.76 o 
   0 -11   2        4.67        4.33      0.73 o 
   1 -11   2       25.58       25.21      1.45 o 
   2 -11   2      200.18      190.49      3.45 o 
   3 -11   2       51.63       50.35      1.53 o 
   4 -11   2       67.67       68.62      1.78 o 
   5 -11   2        9.94       10.21      1.10 o 
   6 -11   2       12.42       13.76      1.43 o 
   7 -11   2       21.64       24.34      1.81 o 
  -7 -10   2       10.41        9.15      1.26 o 
  -6 -10   2        0.45        0.99      0.99 o 
  -5 -10   2       46.79       41.49      1.35 o 
  -4 -10   2       32.67       32.04      1.24 o 
  -3 -10   2      172.16      158.79      2.95 o 
  -2 -10   2       18.76       16.13      0.91 o 
  -1 -10   2       16.88       12.39      0.85 o 
   0 -10   2      193.55      184.77      3.27 o 
   1 -10   2      120.11      120.86      2.60 o 
   2 -10   2       25.12       22.71      1.16 o 
   3 -10   2      233.27      240.03      9.62 o 
   4 -10   2       21.58       20.94      1.10 o 
   5 -10   2       15.88       17.28      2.82 o 
   6 -10   2        2.32        3.87      0.78 o 
   7 -10   2        3.99        2.03      1.10 o 
   8 -10   2        5.55        6.96      1.26 o 
  -8  -9   2        0.01        0.05      0.99 o 
  -7  -9   2        1.77        2.85      0.99 o 
  -6  -9   2      101.68       92.49      2.03 o 
  -5  -9   2      154.79      135.75      2.26 o 
  -4  -9   2      148.11      126.42      2.10 o 
  -3  -9   2        0.18       -0.21      0.70 o 
  -2  -9   2       80.37       64.77      1.35 o 
  -1  -9   2       28.67       26.59      0.92 o 
   0  -9   2      150.75      133.78      2.12 o 
   1  -9   2       91.89       95.04      1.33 o 
   2  -9   2       64.66       52.94      1.06 o 
   3  -9   2       69.32       63.63      1.19 o 
   4  -9   2       66.99       68.51      1.34 o 
   5  -9   2       33.69       30.96      0.92 o 
   6  -9   2      200.15      204.91      3.64 o 
   7  -9   2        1.11        1.04      0.99 o 
   8  -9   2      115.56      132.09      3.78 o 
  -8  -8   2       81.41       83.70      2.69 o 
  -7  -8   2       26.53       31.05      1.43 o 
  -6  -8   2      117.17      107.74      1.98 o 
  -5  -8   2       26.50       25.01      0.91 o 
  -4  -8   2        1.39       -0.38      0.38 o 
  -3  -8   2      208.78      197.40      2.26 o 
  -2  -8   2      114.45      113.78      1.56 o 
  -1  -8   2       86.61       84.91      1.22 o 
   0  -8   2      337.99      349.57      3.44 o 
   1  -8   2      492.70      481.55      4.09 o 
   2  -8   2      724.46      677.30      6.43 o 
   3  -8   2        4.18        2.13      0.35 o 
   4  -8   2      370.18      364.15      3.52 o 
   5  -8   2       16.13       16.44      0.72 o 
   6  -8   2       10.32       10.54      0.61 o 
   7  -8   2      133.19      130.80      1.75 o 
   8  -8   2       95.72      102.93      3.12 o 
   9  -8   2       57.25       56.78      2.25 o 
  -9  -7   2        0.54        2.19      0.99 o 
  -8  -7   2        2.23        3.21      0.76 o 
  -7  -7   2        8.38        9.52      0.83 o 
  -6  -7   2       54.61       60.43      1.19 o 
  -5  -7   2        0.10        1.39      0.38 o 
  -4  -7   2      199.08      194.45      2.20 o 
  -3  -7   2       93.34      106.61      1.52 o 
  -2  -7   2        5.91        8.07      0.36 o 
  -1  -7   2       12.22       14.77      0.52 o 
   0  -7   2       26.16       21.60      0.44 o 
   1  -7   2        0.00       -0.10      0.23 o 
   2  -7   2      627.33      629.13      5.44 o 
   3  -7   2      177.14      164.89      1.62 o 
   4  -7   2      184.34      188.58      1.96 o 
   5  -7   2      526.42      511.06      4.51 o 
   6  -7   2       31.09       29.96      0.79 o 
   7  -7   2        0.48        0.38      0.73 o 
   8  -7   2        5.09        4.20      0.68 o 
   9  -7   2        6.94        5.37      1.15 o 
  -9  -6   2        2.61        5.45      0.81 o 
  -8  -6   2       90.28       92.46      2.12 o 
  -7  -6   2        0.09        0.74      0.48 o 
  -6  -6   2        6.61        6.65      0.51 o 
  -5  -6   2       65.97       65.60      1.13 o 
  -4  -6   2      463.03      465.08      4.76 o 
  -3  -6   2       19.35       20.62      1.14 o 
  -2  -6   2       11.76        6.60      0.31 o 
  -1  -6   2        7.62        7.55      0.24 o 
   0  -6   2      164.39      157.16      1.25 o 
   1  -6   2       41.20       37.11      0.50 o 
   2  -6   2       51.03       43.74      0.55 o 
   3  -6   2       77.86       70.80      0.84 o 
   4  -6   2      449.32      452.65      3.98 o 
   5  -6   2       12.08       10.21      0.43 o 
   6  -6   2      491.75      490.23      4.63 o 
   7  -6   2       77.11       78.83      1.32 o 
   8  -6   2        5.99        7.54      0.84 o 
   9  -6   2       36.59       29.09      2.14 o 
  10  -6   2        0.33        0.55      0.99 o 
 -10  -5   2       32.47       31.16      1.34 o 
  -9  -5   2       56.91       58.49      1.81 o 
  -8  -5   2        2.86        2.77      0.60 o 
  -7  -5   2       11.15       13.80      0.62 o 
  -6  -5   2       20.57       13.77      0.54 o 
  -5  -5   2       22.60       18.19      0.55 o 
  -4  -5   2       66.42       82.95      1.07 o 
  -3  -5   2      821.36      846.12      7.77 o 
  -2  -5   2      806.73      744.14      5.62 o 
  -1  -5   2      568.69      526.17      3.79 o 
   0  -5   2       67.95       73.57      0.72 o 
   1  -5   2      414.37      463.81      3.54 o 
   2  -5   2       28.99       32.35      0.46 o 
   3  -5   2      142.38      135.08      1.26 o 
   4  -5   2     1405.69     1456.05     12.28 o 
   5  -5   2        9.81        5.72      0.36 o 
   6  -5   2      753.56      737.26      6.85 o 
   7  -5   2        0.19       -0.22      0.43 o 
   8  -5   2      181.01      183.88      2.82 o 
   9  -5   2       73.42       70.46      1.56 o 
  10  -5   2       34.20       35.30      1.81 o 
 -10  -4   2       45.49       54.40      1.36 o 
  -9  -4   2       19.36       18.27      0.84 o 
  -8  -4   2       15.42       15.70      0.68 o 
  -7  -4   2      344.33      337.23      3.58 o 
  -6  -4   2      131.70      132.88      1.41 o 
  -5  -4   2       57.93       52.13      0.72 o 
  -4  -4   2        7.04        7.24      0.33 o 
  -3  -4   2      685.72      767.16      6.87 o 
  -2  -4   2      177.10      169.46      1.30 o 
  -1  -4   2      392.02      381.66      2.63 o 
   0  -4   2        0.98       -0.16      0.16 o 
   1  -4   2       53.35       69.64      0.71 o 
   2  -4   2      763.14      777.85      5.57 o 
   3  -4   2     1086.17     1140.48      8.49 o 
   4  -4   2      427.36      426.55      3.72 o 
   5  -4   2        6.07        9.09      0.35 o 
   6  -4   2      446.03      424.89      4.01 o 
   7  -4   2      244.19      245.90      2.75 o 
   8  -4   2       49.61       52.32      1.26 o 
   9  -4   2      298.94      300.54      4.31 o 
  10  -4   2        0.36        0.00      0.99 o 
 -10  -3   2      159.40      161.24      2.51 o 
  -9  -3   2        0.54        1.04      0.48 o 
  -8  -3   2      387.23      381.74      4.58 o 
  -7  -3   2      191.31      184.89      2.08 o 
  -6  -3   2      794.03      837.23      8.40 o 
  -5  -3   2     1642.06     1738.82     16.08 o 
  -4  -3   2      716.36      756.84      5.88 o 
  -3  -3   2       19.15       31.04      0.55 o 
  -2  -3   2     1328.47     1380.32      9.79 o 
  -1  -3   2      150.51      126.76      0.94 o 
   0  -3   2      118.31      132.22      1.08 o 
   1  -3   2      160.43      149.02      1.13 o 
   2  -3   2     1348.84     1451.15     10.23 o 
   3  -3   2     1182.98     1274.49      9.45 o 
   4  -3   2        1.12        0.56      0.21 o 
   5  -3   2        2.06        0.01      0.26 o 
   6  -3   2       13.08       13.82      0.47 o 
   7  -3   2      409.48      394.72      4.18 o 
   8  -3   2      609.98      582.36      7.79 o 
   9  -3   2       32.04       29.41      1.52 o 
  10  -3   2       70.27       71.18      1.88 o 
 -11  -2   2        5.58        5.61      0.65 o 
 -10  -2   2       23.99       27.15      0.94 o 
  -9  -2   2       38.17       41.59      0.94 o 
  -8  -2   2       21.53       19.03      0.69 o 
  -7  -2   2       65.79       60.21      0.77 o 
  -6  -2   2       81.73       89.69      1.24 o 
  -5  -2   2       75.60       67.33      0.97 o 
  -4  -2   2      515.86      588.54      5.82 o 
  -3  -2   2      129.90      139.97      1.47 o 
  -2  -2   2        2.90        4.64      0.15 o 
  -1  -2   2     2894.51     2716.13     18.47 o 
   0  -2   2      124.89      115.73      0.88 o 
   1  -2   2     2173.67     2065.87     15.26 o 
   2  -2   2        4.56        4.78      0.17 o 
   3  -2   2       55.14       67.67      0.66 o 
   4  -2   2       13.95       15.43      0.37 o 
   5  -2   2        6.32        7.76      0.37 o 
   6  -2   2        0.40        0.29      0.34 o 
   7  -2   2      364.08      341.67      3.66 o 
   8  -2   2        2.22        0.22      0.45 o 
   9  -2   2      156.17      160.49      2.58 o 
  10  -2   2        1.29        0.56      0.75 o 
 -11  -1   2        0.84        0.91      0.57 o 
 -10  -1   2       12.71       14.35      0.66 o 
  -9  -1   2        9.74        9.57      0.52 o 
  -8  -1   2        9.92       10.59      0.45 o 
  -7  -1   2       34.50       33.82      0.63 o 
  -6  -1   2       59.70       66.44      0.84 o 
  -5  -1   2        5.89        4.07      0.22 o 
  -4  -1   2        1.55        4.93      0.24 o 
  -3  -1   2       34.99       42.77      0.46 o 
  -2  -1   2      739.42      755.19      5.95 o 
  -1  -1   2        6.76        6.63      0.28 o 
   0  -1   2     3539.22     3478.34     25.99 o 
   1  -1   2      248.51      247.12      1.88 o 
   2  -1   2      169.53      133.10      1.02 o 
   3  -1   2       91.13      104.55      0.97 o 
   4  -1   2       28.07       25.32      0.46 o 
   5  -1   2       80.14       64.95      0.92 o 
   6  -1   2       14.73       15.11      0.49 o 
   7  -1   2        3.98        1.47      0.36 o 
   8  -1   2       16.35       12.23      0.56 o 
   9  -1   2       17.40       18.03      0.86 o 
  10  -1   2        1.28        0.88      0.79 o 
 -11   0   2        7.29        7.53      0.62 o 
 -10   0   2       90.68      100.70      1.53 o 
  -9   0   2        5.14        6.83      0.46 o 
  -8   0   2      224.76      218.21      2.12 o 
  -7   0   2       42.65       45.07      0.76 o 
  -6   0   2       16.86       19.40      0.49 o 
  -5   0   2       19.63       28.32      0.42 o 
  -4   0   2       72.31       68.67      0.97 o 
  -3   0   2       23.57       28.94      0.81 o 
  -1   0   2      696.80      642.90      6.86 o 
   0   0   2      915.82      903.82     10.15 o 
   1   0   2       71.35      107.34      1.07 o 
   2   0   2        3.48        4.91      0.27 o 
   3   0   2     1824.38     1951.66     15.58 o 
   4   0   2        0.12        0.29      0.20 o 
   5   0   2      380.53      415.15      3.86 o 
   6   0   2       20.97       23.80      0.56 o 
   7   0   2      195.86      180.43      1.89 o 
   8   0   2      540.27      556.96      5.81 o 
   9   0   2       10.82       12.02      0.78 o 
  10   0   2      105.84      110.06      3.18 o 
 -11   1   2        0.28        0.70      0.51 o 
 -10   1   2      144.79      142.27      1.96 o 
  -9   1   2        7.53        6.25      0.45 o 
  -8   1   2        4.49        3.70      0.33 o 
  -7   1   2      326.67      326.20      3.34 o 
  -6   1   2       16.03       16.13      0.40 o 
  -5   1   2        3.05        1.37      0.60 o 
  -4   1   2      767.95      766.53      7.48 o 
  -3   1   2       95.75       96.31      1.38 o 
  -1   1   2     1205.40     1215.35     10.74 o 
   0   1   2     1140.49     1133.07      9.00 o 
   1   1   2       18.72       11.52      0.37 o 
   2   1   2      125.39      117.02      0.97 o 
   3   1   2       83.72       89.02      0.86 o 
   4   1   2     1463.20     1576.45     13.28 o 
   5   1   2        0.81       -0.03      0.25 o 
   6   1   2      366.67      391.65      3.71 o 
   7   1   2      145.93      152.55      1.94 o 
   8   1   2        6.00        5.87      0.52 o 
   9   1   2      131.32      137.86      2.32 o 
  10   1   2       53.48       52.29      2.14 o 
 -11   2   2        3.38        4.03      0.52 o 
 -10   2   2       61.11       56.70      1.47 o 
  -9   2   2        6.10        4.94      0.42 o 
  -8   2   2       74.81       75.68      1.80 o 
  -7   2   2       76.39       76.70      1.10 o 
  -6   2   2      443.56      501.52      5.67 o 
  -5   2   2      112.58      110.38      1.08 o 
  -4   2   2     2165.47     2197.20     19.42 o 
  -3   2   2     1139.25     1093.43     11.94 o 
  -2   2   2      154.42      145.30      1.19 o 
   0   2   2      245.50      255.72      1.96 o 
   1   2   2        0.59        2.48      0.17 o 
   2   2   2       96.93       95.38      0.87 o 
   3   2   2       59.40       66.65      0.70 o 
   4   2   2      800.75      820.06      6.97 o 
   5   2   2       17.94       19.89      0.52 o 
   6   2   2       69.28       74.63      1.09 o 
   7   2   2       51.79       53.69      0.86 o 
   8   2   2       10.21       11.67      0.61 o 
   9   2   2       24.82       21.26      0.97 o 
  10   2   2        0.88        1.10      0.93 o 
 -11   3   2        1.11        1.05      0.55 o 
 -10   3   2        9.41        9.48      0.69 o 
  -9   3   2        7.47        5.71      0.55 o 
  -8   3   2        5.80        8.44      0.53 o 
  -7   3   2        2.78        2.32      0.32 o 
  -6   3   2      196.75      206.98      2.18 o 
  -5   3   2        1.73        1.77      0.21 o 
  -4   3   2     1001.48     1072.97     11.82 o 
  -3   3   2      151.08      148.16      1.39 o 
  -2   3   2      117.41      121.49      1.11 o 
  -1   3   2     1720.02     1553.08     11.16 o 
   0   3   2       64.65       78.14      0.68 o 
   1   3   2       65.43       45.02      0.52 o 
   2   3   2      553.95      528.24      4.48 o 
   3   3   2      229.69      243.76      2.06 o 
   4   3   2      207.71      237.24      2.35 o 
   5   3   2       24.08       31.01      0.71 o 
   6   3   2       25.94       17.98      0.73 o 
   7   3   2       44.83       43.04      1.05 o 
   8   3   2       43.45       51.83      1.26 o 
   9   3   2       66.11       69.39      2.41 o 
  10   3   2       18.54       22.86      1.59 o 
 -11   4   2       30.30       34.48      0.95 o 
 -10   4   2       23.07       21.52      0.73 o 
  -9   4   2       10.42        9.50      0.49 o 
  -8   4   2        0.45        0.56      0.46 o 
  -7   4   2       60.53       57.59      0.84 o 
  -6   4   2       92.05      104.27      1.21 o 
  -5   4   2       25.19       25.11      0.57 o 
  -4   4   2       15.27       21.84      0.45 o 
  -3   4   2     1910.92     2000.34     18.24 o 
  -2   4   2     2330.67     2476.32     19.51 o 
  -1   4   2       28.21       19.68      0.32 o 
   0   4   2        4.39        2.99      0.18 o 
   1   4   2      146.57      136.80      1.22 o 
   2   4   2       39.10       26.98      0.56 o 
   3   4   2        2.62        2.46      0.23 o 
   4   4   2       59.66       64.40      0.91 o 
   5   4   2      237.86      235.71      2.40 o 
   6   4   2        8.93       11.28      0.58 o 
   7   4   2       21.76       20.89      0.85 o 
   8   4   2       33.67       43.09      1.19 o 
   9   4   2        2.26        1.15      0.99 o 
  10   4   2       83.52      101.07      3.18 o 
 -10   5   2       10.47       11.40      0.63 o 
  -9   5   2       24.17       28.18      0.79 o 
  -8   5   2       14.63       12.13      0.66 o 
  -7   5   2      216.28      197.82      2.16 o 
  -6   5   2       34.01       30.00      0.60 o 
  -5   5   2       18.86       14.35      0.52 o 
  -4   5   2       43.03       49.50      0.65 o 
  -3   5   2      650.33      701.36      6.94 o 
  -2   5   2      113.47      125.21      1.19 o 
  -1   5   2       31.05       34.22      0.44 o 
   0   5   2      121.86      129.70      1.45 o 
   1   5   2      228.56      230.81      1.96 o 
   2   5   2       39.36       34.46      0.66 o 
   3   5   2      140.35      150.06      1.38 o 
   4   5   2      104.12       76.26      0.99 o 
   5   5   2      131.46      141.90      1.61 o 
   6   5   2       92.25       82.94      1.34 o 
   7   5   2       13.85       15.19      0.77 o 
   8   5   2       74.05       83.01      1.95 o 
   9   5   2        0.63        0.77      0.99 o 
 -10   6   2       17.40       17.96      1.00 o 
  -9   6   2      100.19      103.98      2.75 o 
  -8   6   2      113.68       98.38      1.88 o 
  -7   6   2       34.22       31.46      0.92 o 
  -6   6   2      280.78      243.55      2.97 o 
  -5   6   2       42.84       37.07      0.63 o 
  -4   6   2       62.04       55.55      0.80 o 
  -3   6   2        3.46        5.35      0.46 o 
  -2   6   2      161.89      154.59      1.58 o 
  -1   6   2       15.13       21.73      0.96 o 
   0   6   2       40.71       48.76      0.58 o 
   1   6   2        0.87        0.28      0.19 o 
   2   6   2        1.71        0.99      0.25 o 
   3   6   2       12.85       15.75      0.50 o 
   4   6   2      597.30      588.62      6.22 o 
   5   6   2      480.94      459.70      5.46 o 
   6   6   2      285.47      280.95      3.99 o 
   7   6   2      254.02      250.15      4.28 o 
   8   6   2       19.06       15.45      1.01 o 
   9   6   2       45.61       47.25      2.14 o 
 -10   7   2       64.01       62.28      1.34 o 
  -9   7   2       39.38       36.05      1.02 o 
  -8   7   2        0.07        0.35      0.54 o 
  -7   7   2      102.30      102.92      1.60 o 
  -6   7   2        9.01       15.71      0.65 o 
  -5   7   2       89.09       96.85      1.25 o 
  -4   7   2       29.90       30.75      0.66 o 
  -3   7   2        0.11        0.04      0.29 o 
  -2   7   2      263.55      268.87      2.62 o 
  -1   7   2      118.79      113.31      1.26 o 
   0   7   2      153.48      154.40      2.30 o 
   1   7   2       81.27       78.18      1.34 o 
   2   7   2        0.24       -0.07      0.28 o 
   3   7   2        3.00        2.04      0.41 o 
   4   7   2      156.06      135.18      2.15 o 
   5   7   2      133.89      135.08      2.47 o 
   6   7   2       11.07       12.55      1.10 o 
   7   7   2      153.80      155.06      2.98 o 
   8   7   2        5.74        6.41      1.15 o 
  -9   8   2       35.15       34.68      0.96 o 
  -8   8   2       20.65       21.31      1.09 o 
  -7   8   2      143.57      129.97      2.21 o 
  -6   8   2      215.43      197.32      2.56 o 
  -5   8   2       56.33       50.31      1.26 o 
  -4   8   2      145.76      122.02      2.08 o 
  -3   8   2       52.22       42.57      0.78 o 
  -1   8   2        5.37        2.20      0.38 o 
   0   8   2        0.08       -0.27      0.31 o 
   1   8   2        1.34        0.81      0.37 o 
   2   8   2      362.07      357.84      3.92 o 
   3   8   2        4.57        5.96      0.57 o 
   4   8   2      339.76      330.66      5.35 o 
   5   8   2       11.46       10.11      0.81 o 
   6   8   2        0.82        0.18      0.69 o 
   7   8   2       13.52       12.82      0.97 o 
   8   8   2        2.73        0.82      1.10 o 
  -9   9   2        0.50        0.03      0.60 o 
  -8   9   2        0.00        0.94      0.59 o 
  -7   9   2       30.06       26.29      1.21 o 
  -6   9   2       33.24       34.06      1.10 o 
  -5   9   2       62.50       49.35      1.09 o 
  -4   9   2        0.83        0.31      0.58 o 
  -3   9   2       13.48        9.53      0.48 o 
  -2   9   2       20.81       12.56      0.79 o 
  -1   9   2        8.73       10.56      0.49 o 
   0   9   2       28.51       24.33      0.95 o 
   1   9   2       38.35       41.39      1.06 o 
   2   9   2       59.17       57.43      1.45 o 
   3   9   2       16.10       12.55      0.83 o 
   4   9   2       50.58       47.75      1.47 o 
   5   9   2        0.94        0.83      0.79 o 
   6   9   2       33.58       34.79      1.86 o 
   7   9   2       48.45       54.42      1.72 o 
  -8  10   2       21.55       20.12      1.00 o 
  -7  10   2       40.73       46.78      1.97 o 
  -6  10   2      107.55      115.71      2.57 o 
  -5  10   2      113.82      110.58      5.70 o 
  -4  10   2       27.73       22.18      0.94 o 
  -3  10   2      220.01      189.55      4.35 o 
  -2  10   2       53.93       51.14      1.36 o 
  -1  10   2       19.87       23.01      0.95 o 
   0  10   2       17.92       11.20      0.69 o 
   1  10   2       22.33       19.30      2.47 o 
   2  10   2       15.36       14.96      1.26 o 
   3  10   2       38.38       36.18      1.28 o 
   4  10   2        6.90        7.99      0.85 o 
   5  10   2       10.13       11.72      0.91 o 
   6  10   2        0.95       -0.65      0.76 o 
   7  10   2       53.72       66.49      2.74 o 
  -7  11   2      102.26      102.44      2.27 o 
  -6  11   2       13.92       13.96      1.12 o 
  -5  11   2       31.03       29.39      1.38 o 
  -4  11   2       39.91       44.62      1.56 o 
  -3  11   2       12.09       10.69      0.88 o 
  -2  11   2      111.98       96.74      2.09 o 
  -1  11   2        1.74        2.17      0.70 o 
   0  11   2      160.15      142.32      4.19 o 
   1  11   2       12.88        9.81      0.83 o 
   2  11   2        5.02        4.38      0.78 o 
   3  11   2       13.19       11.76      0.89 o 
   4  11   2        7.97        6.62      0.99 o 
   5  11   2        2.03        2.36      0.79 o 
   6  11   2        6.57        3.04      0.89 o 
  -6  12   2       85.18       86.44      2.80 o 
  -5  12   2       29.67       27.84      1.81 o 
  -4  12   2       25.88       25.93      1.70 o 
  -3  12   2       68.91       67.51      1.76 o 
  -2  12   2        0.36        0.19      0.67 o 
  -1  12   2        8.43        8.99      0.87 o 
   0  12   2       18.02       16.13      0.99 o 
   1  12   2       74.73       73.43      1.90 o 
   2  12   2        0.02        0.80      0.90 o 
   3  12   2       49.57       54.73      1.67 o 
   4  12   2        0.43        1.12      0.81 o 
   5  12   2       87.22       96.59      2.38 o 
  -4  13   2        0.41        0.49      1.10 o 
  -3  13   2       47.22       43.68      2.08 o 
  -2  13   2        0.45        1.21      1.10 o 
  -1  13   2        0.80        0.74      0.73 o 
   0  13   2       15.24       14.18      1.23 o 
   1  13   2       10.38       10.35      0.97 o 
   2  13   2        6.84       10.35      1.03 o 
   3  13   2       12.29       13.75      1.12 o 
  -1  14   2        0.40        1.53      1.21 o 
   0  14   2      106.35      118.58      6.74 o 
   0 -14   3        0.32        0.38      0.91 o 
   1 -14   3       91.50      108.58      2.58 o 
  -3 -13   3       17.29       17.81      1.32 o 
  -2 -13   3       56.55       61.66      1.80 o 
  -1 -13   3        1.55        2.47      0.83 o 
   0 -13   3       43.34       46.74      1.67 o 
   1 -13   3        2.13        2.39      0.83 o 
   2 -13   3      146.50      166.44      3.33 o 
   3 -13   3       58.62       63.72      1.88 o 
   4 -13   3       55.81       60.64      1.92 o 
  -5 -12   3        0.20        1.32      1.15 o 
  -4 -12   3       13.28       13.55      1.04 o 
  -3 -12   3       10.34       10.20      1.40 o 
  -2 -12   3       82.73       81.66      2.38 o 
  -1 -12   3        0.82       -0.36      0.77 o 
   0 -12   3        5.26        6.96      0.87 o 
   1 -12   3       78.30       79.94      1.96 o 
   2 -12   3        0.09        0.39      0.77 o 
   3 -12   3       25.73       21.61      3.62 o 
   4 -12   3        5.64        7.48      0.95 o 
   5 -12   3        6.09        9.37      1.51 o 
  -6 -11   3       13.99       11.84      1.37 o 
  -5 -11   3       10.16        7.45      1.21 o 
  -4 -11   3       15.56       15.43      1.01 o 
  -3 -11   3       25.76       23.36      1.86 o 
  -2 -11   3        0.32       -0.19      0.68 o 
  -1 -11   3       55.36       53.43      1.53 o 
   0 -11   3       24.58       21.13      1.22 o 
   1 -11   3        7.07        7.68      0.81 o 
   2 -11   3       36.20       38.29      1.39 o 
   3 -11   3      104.13      110.18      2.38 o 
   4 -11   3        1.61        2.23      0.79 o 
   5 -11   3        3.32        4.00      0.85 o 
   6 -11   3       43.71       45.55      2.25 o 
  -7 -10   3        0.69        0.44      0.99 o 
  -6 -10   3        2.49        2.14      1.04 o 
  -5 -10   3       96.61      103.69      3.97 o 
  -4 -10   3        3.41        3.40      0.72 o 
  -3 -10   3      224.44      200.36      3.55 o 
  -2 -10   3       17.00       17.48      1.03 o 
  -1 -10   3      180.42      170.74      3.10 o 
   0 -10   3       64.86       68.86      4.17 o 
   1 -10   3       12.04       10.36      0.81 o 
   2 -10   3       99.21      100.47      4.85 o 
   3 -10   3      153.30      153.01      2.89 o 
   4 -10   3       15.35       14.69      0.91 o 
   5 -10   3       77.74       78.90      1.94 o 
   6 -10   3       33.40       36.71      1.41 o 
   7 -10   3        6.77        6.47      1.26 o 
  -8  -9   3        3.10        2.52      1.04 o 
  -7  -9   3        7.68        3.95      1.04 o 
  -6  -9   3       17.32       22.69      1.53 o 
  -5  -9   3       66.53       61.37      2.30 o 
  -4  -9   3       50.58       47.07      1.17 o 
  -3  -9   3      235.92      234.30      3.40 o 
  -2  -9   3       58.44       51.36      1.19 o 
  -1  -9   3      194.03      182.33      2.74 o 
   0  -9   3       38.59       32.81      0.96 o 
   1  -9   3      721.37      669.30      8.62 o 
   2  -9   3      141.74      134.44      3.78 o 
   3  -9   3      473.09      450.97      7.09 o 
   4  -9   3       65.01       70.11      1.81 o 
   5  -9   3       13.22       12.82      0.85 o 
   6  -9   3       29.56       27.16      1.19 o 
   7  -9   3        0.00        0.66      1.04 o 
   8  -9   3        1.98        1.97      1.10 o 
  -8  -8   3       18.91       19.73      1.53 o 
  -7  -8   3        0.81        0.65      0.72 o 
  -6  -8   3       98.52      113.20      1.94 o 
  -5  -8   3       82.85       79.57      1.51 o 
  -4  -8   3       10.29       13.35      0.61 o 
  -3  -8   3       51.91       42.29      0.89 o 
  -2  -8   3       39.24       33.44      0.76 o 
  -1  -8   3       60.59       58.65      1.30 o 
   0  -8   3       69.62       69.80      0.96 o 
   1  -8   3      179.47      179.83      2.46 o 
   2  -8   3      962.84      938.37      8.80 o 
   3  -8   3      599.06      577.86      6.01 o 
   4  -8   3      321.30      309.56      3.71 o 
   5  -8   3       77.87       75.31      1.31 o 
   6  -8   3      137.60      135.38      2.62 o 
   7  -8   3        5.94        5.97      2.33 o 
   8  -8   3       74.20       72.90      2.63 o 
   9  -8   3        1.20        2.19      1.10 o 
  -9  -7   3        4.27        3.18      0.79 o 
  -8  -7   3       11.96       12.00      0.88 o 
  -7  -7   3       20.18       17.15      0.97 o 
  -6  -7   3        6.11        4.81      0.59 o 
  -5  -7   3       75.69       72.34      1.23 o 
  -4  -7   3       11.08       12.28      0.47 o 
  -3  -7   3      179.11      174.24      1.99 o 
  -2  -7   3       41.19       38.56      0.62 o 
  -1  -7   3       76.77       85.35      0.96 o 
   0  -7   3       13.96       15.17      0.50 o 
   1  -7   3        5.31        5.68      0.33 o 
   2  -7   3       12.54       13.60      0.45 o 
   3  -7   3      540.60      510.71      4.49 o 
   4  -7   3      684.86      666.54      6.18 o 
   5  -7   3        0.28       -0.39      0.39 o 
   6  -7   3      339.57      329.69      3.62 o 
   7  -7   3       18.13       17.39      1.03 o 
   8  -7   3        8.18        7.78      1.15 o 
   9  -7   3       26.58       25.10      1.70 o 
  -9  -6   3        5.36        5.50      0.77 o 
  -8  -6   3      111.50      111.96      2.34 o 
  -7  -6   3       47.54       55.28      1.27 o 
  -6  -6   3       21.07       18.95      0.71 o 
  -5  -6   3        0.47        0.91      0.33 o 
  -4  -6   3       13.95       10.33      0.41 o 
  -3  -6   3      459.90      460.70      4.71 o 
  -2  -6   3      286.73      287.45      2.61 o 
  -1  -6   3        7.43       10.05      0.35 o 
   0  -6   3        2.23        3.14      0.21 o 
   1  -6   3      121.01      114.95      1.04 o 
   2  -6   3       75.16       68.97      0.74 o 
   3  -6   3       39.71       41.26      0.65 o 
   4  -6   3      192.47      174.88      1.63 o 
   5  -6   3       89.99       83.79      1.30 o 
   6  -6   3      596.86      560.69      6.39 o 
   7  -6   3       30.40       31.83      0.90 o 
   8  -6   3      314.29      317.74      7.40 o 
   9  -6   3        0.77        1.48      0.99 o 
 -10  -5   3        5.43       10.32      0.85 o 
  -9  -5   3       36.24       32.14      1.22 o 
  -8  -5   3       49.07       45.43      1.17 o 
  -7  -5   3      112.83      113.30      1.63 o 
  -6  -5   3       10.16        7.97      0.41 o 
  -5  -5   3        9.40       11.28      0.42 o 
  -4  -5   3        0.05        3.88      2.69 o 
  -3  -5   3       48.78       43.68      0.59 o 
  -2  -5   3      374.82      365.13      2.67 o 
  -1  -5   3        0.01        0.03      0.18 o 
   0  -5   3       56.94       62.06      0.61 o 
   1  -5   3     1460.26     1483.60     10.90 o 
   2  -5   3      119.93      109.07      1.03 o 
   3  -5   3       21.81       13.88      0.38 o 
   4  -5   3        0.63        1.16      0.29 o 
   5  -5   3       66.67       65.90      0.92 o 
   6  -5   3       65.19       60.24      0.93 o 
   7  -5   3       10.42        8.83      0.93 o 
   8  -5   3        6.44        5.61      0.67 o 
   9  -5   3       23.11       31.74      1.75 o 
  10  -5   3        1.49        3.29      1.21 o 
 -10  -4   3       18.61       16.53      0.83 o 
  -9  -4   3        5.98        4.18      0.53 o 
  -8  -4   3        3.51        2.05      0.46 o 
  -7  -4   3       36.56       34.77      0.70 o 
  -6  -4   3       36.83       41.52      0.96 o 
  -5  -4   3      258.42      269.15      2.35 o 
  -4  -4   3       64.74       81.09      0.83 o 
  -3  -4   3      705.41      723.53      5.67 o 
  -2  -4   3       65.14       65.97      0.60 o 
  -1  -4   3        1.01        2.44      0.19 o 
   0  -4   3     1236.98     1336.52      9.93 o 
   1  -4   3       20.55       23.98      0.40 o 
   2  -4   3      426.51      501.44      3.61 o 
   3  -4   3      800.76      879.41      6.60 o 
   4  -4   3      430.64      449.52      3.94 o 
   5  -4   3      382.60      361.09      3.44 o 
   6  -4   3       18.73       19.70      0.62 o 
   7  -4   3      654.80      652.88      8.68 o 
   8  -4   3       90.43       94.65      1.95 o 
   9  -4   3        0.94        0.33      0.93 o 
  10  -4   3      153.42      153.96      4.22 o 
 -10  -3   3       15.26       14.90      0.74 o 
  -9  -3   3       15.04       13.96      0.62 o 
  -8  -3   3       50.34       48.42      0.92 o 
  -7  -3   3        1.06        0.31      0.31 o 
  -6  -3   3      163.74      165.81      2.07 o 
  -5  -3   3       22.26       26.07      0.59 o 
  -4  -3   3       87.96       76.71      0.93 o 
  -3  -3   3        5.41        9.14      0.58 o 
  -2  -3   3      692.27      693.82      5.15 o 
  -1  -3   3        1.33       -0.14      0.14 o 
   0  -3   3      501.24      493.09      3.51 o 
   1  -3   3        7.18        4.56      0.20 o 
   2  -3   3       34.83       37.56      0.46 o 
   3  -3   3       47.39       60.73      0.64 o 
   4  -3   3      388.10      430.30      3.76 o 
   5  -3   3       26.33       29.58      0.57 o 
   6  -3   3       65.11       55.63      1.13 o 
   7  -3   3        0.06       -0.17      0.50 o 
   8  -3   3        3.70        4.13      0.63 o 
   9  -3   3       13.18       13.90      0.93 o 
  10  -3   3        0.11       -0.99      0.99 o 
 -11  -2   3       35.85       36.51      1.05 o 
 -10  -2   3       53.35       55.24      1.06 o 
  -9  -2   3      275.14      289.76      3.53 o 
  -8  -2   3       11.95        9.80      0.46 o 
  -7  -2   3       68.67       74.29      0.96 o 
  -6  -2   3       30.06       30.56      0.62 o 
  -5  -2   3       29.03       26.32      0.53 o 
  -4  -2   3     1717.70     1812.27     16.07 o 
  -3  -2   3       10.92        8.06      0.28 o 
  -2  -2   3      339.18      373.60      3.21 o 
  -1  -2   3     3384.34     3246.08     23.19 o 
   0  -2   3       22.85       23.80      0.31 o 
   1  -2   3     1968.55     1988.07     14.82 o 
   2  -2   3      260.59      291.27      2.22 o 
   3  -2   3      995.08     1114.32      8.29 o 
   4  -2   3       69.49       76.13      0.80 o 
   5  -2   3       24.73       26.29      0.61 o 
   6  -2   3      147.82      156.69      2.17 o 
   7  -2   3      174.32      168.52      2.30 o 
   8  -2   3      290.04      288.31      3.52 o 
   9  -2   3      104.44       99.63      1.92 o 
  10  -2   3        6.59        3.01      1.10 o 
 -11  -1   3        0.20        1.39      0.84 o 
 -10  -1   3       45.32       46.57      0.97 o 
  -9  -1   3       24.59       29.46      0.73 o 
  -8  -1   3       52.47       48.59      0.83 o 
  -7  -1   3      133.54      140.88      1.55 o 
  -6  -1   3       52.85       49.84      0.67 o 
  -5  -1   3        3.11        1.77      0.29 o 
  -4  -1   3       10.68       16.55      0.38 o 
  -3  -1   3      556.29      614.37      6.16 o 
  -2  -1   3     3470.68     3486.22     27.27 o 
  -1  -1   3       81.66       86.90      0.82 o 
   0  -1   3       43.12       49.56      0.49 o 
   1  -1   3     1197.63     1183.85      8.84 o 
   2  -1   3      120.78      100.42      0.82 o 
   3  -1   3      264.89      254.88      2.15 o 
   4  -1   3      644.13      660.15      5.65 o 
   5  -1   3       93.29      113.25      1.29 o 
   6  -1   3      257.63      245.45      2.44 o 
   7  -1   3      112.26      114.54      1.37 o 
   8  -1   3      526.48      548.79      6.48 o 
   9  -1   3       22.06       23.38      1.60 o 
  10  -1   3       10.15        9.76      1.21 o 
 -11   0   3        0.17        0.68      0.78 o 
 -10   0   3        9.46       10.69      0.85 o 
  -9   0   3        1.43        0.27      0.41 o 
  -8   0   3        0.56        0.08      0.28 o 
  -7   0   3       58.77       67.88      0.84 o 
  -6   0   3       32.19       30.84      0.47 o 
  -5   0   3     1264.80     1461.73     12.85 o 
  -4   0   3      149.77      154.75      2.07 o 
  -3   0   3       70.30      108.84      1.45 o 
  -2   0   3        2.90        0.18      0.28 o 
  -1   0   3     2790.09     2690.66     23.39 o 
   0   0   3        3.27       13.80      0.34 o 
   1   0   3       28.29       17.91      0.32 o 
   2   0   3      841.77      802.19      6.32 o 
   3   0   3        0.27        5.60      0.23 o 
   4   0   3     1322.94     1363.91     10.13 o 
   5   0   3      138.99      143.48      1.42 o 
   6   0   3       69.54       81.76      1.13 o 
   7   0   3       72.23       75.72      1.04 o 
   8   0   3       66.64       55.85      1.14 o 
   9   0   3      259.76      267.59      6.41 o 
  10   0   3      145.41      136.59      3.78 o 
 -11   1   3       15.24       16.96      0.93 o 
 -10   1   3       27.38       27.18      0.96 o 
  -9   1   3       27.83       28.91      0.77 o 
  -8   1   3       27.75       28.94      0.81 o 
  -7   1   3        0.06       -0.08      0.22 o 
  -6   1   3      359.39      387.54      3.84 o 
  -5   1   3       27.02       22.75      0.61 o 
  -4   1   3        3.39        3.59      0.31 o 
  -3   1   3       35.22       43.85      0.65 o 
  -2   1   3       56.65       58.92      0.92 o 
  -1   1   3       92.33       96.18      1.41 o 
   0   1   3      815.10      840.22      6.67 o 
   1   1   3     1292.91     1318.72     10.47 o 
   2   1   3        9.42        5.61      0.25 o 
   3   1   3       67.71      104.98      0.93 o 
   4   1   3       96.81      126.29      1.19 o 
   5   1   3      100.14      101.98      1.10 o 
   6   1   3       54.84       44.35      0.77 o 
   7   1   3        4.90        3.09      0.39 o 
   8   1   3       23.79       25.82      1.01 o 
   9   1   3        8.54        7.56      1.10 o 
  10   1   3       70.18       63.25      2.41 o 
 -11   2   3        3.08        1.31      0.64 o 
 -10   2   3        5.85        6.38      0.60 o 
  -9   2   3        0.08        0.16      0.54 o 
  -8   2   3       87.87       82.65      1.83 o 
  -7   2   3        6.93        7.68      0.43 o 
  -6   2   3       57.68       41.33      0.88 o 
  -5   2   3       11.12       13.29      0.38 o 
  -4   2   3      961.19     1039.26     24.07 o 
  -3   2   3      430.04      489.98      6.13 o 
  -2   2   3      467.89      489.49      5.54 o 
  -1   2   3     1669.86     1638.10     16.39 o 
   0   2   3     1044.03     1051.21      7.95 o 
   1   2   3     1295.88     1332.92     10.58 o 
   2   2   3      236.92      245.20      2.01 o 
   3   2   3       12.81       20.27      0.59 o 
   4   2   3        2.87        9.59      0.40 o 
   5   2   3      104.31       89.22      1.75 o 
   6   2   3      153.22      153.80      1.85 o 
   7   2   3        6.20        5.11      0.50 o 
   8   2   3       28.36       34.14      1.73 o 
   9   2   3        0.01       -0.60      0.88 o 
  10   2   3       66.93       65.66      2.47 o 
 -11   3   3        1.32        1.34      0.66 o 
 -10   3   3        8.33        6.34      0.61 o 
  -9   3   3       13.79       10.38      0.52 o 
  -8   3   3       79.01       76.32      1.35 o 
  -7   3   3      313.10      310.82      4.96 o 
  -6   3   3       65.17       66.97      0.80 o 
  -5   3   3        2.84        4.39      0.21 o 
  -3   3   3      167.41      157.79      1.38 o 
  -2   3   3     1152.99     1207.33     10.05 o 
  -1   3   3     2829.53     2669.22     20.03 o 
   0   3   3        1.81        1.51      0.16 o 
   1   3   3       17.56       18.12      0.36 o 
   2   3   3      324.79      389.92      3.36 o 
   3   3   3        6.45       12.20      0.39 o 
   4   3   3      576.98      582.71      5.12 o 
   5   3   3      220.56      244.62      2.76 o 
   6   3   3        0.98        1.00      0.44 o 
   7   3   3       83.21       81.88      1.69 o 
   8   3   3       15.02       16.95      0.99 o 
   9   3   3       40.56       36.45      1.86 o 
  10   3   3        2.15        2.47      1.10 o 
 -11   4   3        0.08       -0.30      0.75 o 
 -10   4   3       47.31       44.63      1.34 o 
  -9   4   3       22.52       20.15      0.67 o 
  -8   4   3       90.80       84.32      1.16 o 
  -7   4   3      195.70      191.61      2.03 o 
  -6   4   3       17.17       26.69      0.72 o 
  -5   4   3       49.95       45.71      0.70 o 
  -4   4   3       51.97       53.11      0.61 o 
  -3   4   3       22.90       20.19      0.85 o 
  -2   4   3       67.05       47.65      0.62 o 
  -1   4   3      199.13      204.78      1.91 o 
   0   4   3       40.51       27.39      0.41 o 
   1   4   3      280.42      239.09      2.01 o 
   2   4   3        0.01        0.65      0.21 o 
   3   4   3       81.22       87.91      0.96 o 
   4   4   3      670.45      663.85      6.21 o 
   5   4   3       12.00       11.79      0.48 o 
   6   4   3      116.59      111.04      1.91 o 
   7   4   3        1.63        1.67      0.58 o 
   8   4   3       24.92       32.28      1.29 o 
   9   4   3        3.55        3.56      1.04 o 
 -10   5   3       71.95       72.24      2.80 o 
  -9   5   3        5.63        8.94      0.57 o 
  -8   5   3       37.27       31.43      0.88 o 
  -7   5   3       62.56       62.74      0.86 o 
  -6   5   3      113.88      107.84      1.34 o 
  -5   5   3       14.89       23.40      0.90 o 
  -4   5   3        4.51        4.76      0.26 o 
  -3   5   3      166.77      185.09      2.22 o 
  -2   5   3       72.01       65.96      0.72 o 
  -1   5   3     2460.54     2453.56     19.40 o 
   0   5   3       30.84       22.08      0.41 o 
   1   5   3        3.70        6.46      0.27 o 
   2   5   3      121.40      137.90      1.29 o 
   3   5   3        0.47        0.06      0.20 o 
   4   5   3      207.02      200.06      2.34 o 
   5   5   3      148.86      137.79      1.95 o 
   6   5   3        6.85        3.77      0.60 o 
   7   5   3        0.61       -0.24      0.77 o 
   8   5   3        0.00        0.43      0.69 o 
   9   5   3        0.17        0.99      1.04 o 
 -10   6   3       18.90       17.92      0.95 o 
  -9   6   3       36.49       35.46      1.09 o 
  -8   6   3        3.66        2.12      0.47 o 
  -7   6   3      143.40      133.35      2.11 o 
  -6   6   3       17.22       11.96      0.41 o 
  -5   6   3      346.14      344.74      3.54 o 
  -4   6   3       62.59       55.92      0.91 o 
  -3   6   3      145.26      178.12      1.93 o 
  -2   6   3      964.33      949.22      8.68 o 
  -1   6   3      181.24      232.78      2.27 o 
   0   6   3        0.21        0.20      0.23 o 
   1   6   3      251.21      221.01      4.21 o 
   2   6   3      444.42      402.64      3.62 o 
   3   6   3        8.43        9.30      0.44 o 
   4   6   3      158.51      160.98      2.00 o 
   5   6   3      546.29      522.14      7.36 o 
   6   6   3        0.01       -0.60      0.60 o 
   7   6   3       75.87       73.58      1.82 o 
   8   6   3        8.22        9.47      0.96 o 
   9   6   3       14.32       11.78      1.43 o 
 -10   7   3       68.03       66.63      1.82 o 
  -9   7   3       20.09       18.93      1.34 o 
  -8   7   3        3.93        2.45      0.48 o 
  -7   7   3       57.39       50.22      1.01 o 
  -6   7   3       97.36       95.44      1.39 o 
  -5   7   3       14.67       10.31      0.48 o 
  -4   7   3       39.70       30.28      0.71 o 
  -3   7   3       31.48       32.77      0.64 o 
  -2   7   3        0.13       -0.18      0.28 o 
  -1   7   3      137.63      131.05      1.41 o 
   0   7   3       15.18       22.23      0.49 o 
   1   7   3        1.98        1.96      0.26 o 
   2   7   3      638.86      630.57      6.62 o 
   3   7   3      435.22      424.84      5.06 o 
   4   7   3      525.10      498.97      8.56 o 
   5   7   3      348.75      341.28      5.54 o 
   6   7   3       39.46       35.86      1.29 o 
   7   7   3        1.68       -0.41      0.68 o 
   8   7   3        1.72        1.43      1.10 o 
  -9   8   3        0.15       -0.14      0.56 o 
  -8   8   3       12.38       11.09      0.81 o 
  -7   8   3       97.32       95.96      1.74 o 
  -6   8   3       79.78       73.21      1.45 o 
  -5   8   3      155.78      140.01      2.09 o 
  -4   8   3      146.56      141.62      1.68 o 
  -3   8   3        0.25        0.70      0.34 o 
  -2   8   3      263.93      264.08      2.85 o 
  -1   8   3       68.85       77.76      1.10 o 
   0   8   3       75.82       76.03      0.98 o 
   1   8   3       81.75       80.31      0.97 o 
   2   8   3      416.64      395.33      4.26 o 
   3   8   3      242.07      241.32      4.07 o 
   4   8   3        0.92        1.17      0.64 o 
   5   8   3        0.12       -0.23      0.68 o 
   6   8   3       11.57       11.02      0.89 o 
   7   8   3        2.85        3.87      0.88 o 
   8   8   3        6.37        4.93      1.26 o 
  -9   9   3        2.85        2.89      0.61 o 
  -8   9   3       10.41        8.84      0.82 o 
  -7   9   3        5.53        5.65      0.74 o 
  -6   9   3        0.08       -0.09      0.73 o 
  -5   9   3        4.95        5.99      0.63 o 
  -4   9   3       64.27       52.06      1.04 o 
  -3   9   3       46.40       41.64      1.25 o 
  -2   9   3       28.52       29.21      0.72 o 
  -1   9   3       44.90       45.32      0.87 o 
   0   9   3        0.07        0.31      0.38 o 
   1   9   3       17.84       20.74      0.91 o 
   2   9   3       82.83       84.87      1.86 o 
   3   9   3       42.02       37.74      1.24 o 
   4   9   3       65.78       64.11      1.71 o 
   5   9   3       12.41       14.46      0.95 o 
   6   9   3       86.14       87.05      2.11 o 
   7   9   3       10.30        9.02      0.96 o 
  -8  10   3        1.22        0.86      0.75 o 
  -7  10   3       27.11       29.30      1.62 o 
  -6  10   3        6.12        7.78      0.84 o 
  -5  10   3       13.26       10.19      0.88 o 
  -4  10   3        8.76        9.41      0.65 o 
  -3  10   3      148.56      133.83      2.18 o 
  -2  10   3       70.60       60.79      1.30 o 
  -1  10   3       37.35       31.51      1.25 o 
   0  10   3       11.33       11.51      0.71 o 
   1  10   3       45.49       45.71      1.38 o 
   2  10   3        2.13        1.36      0.64 o 
   3  10   3       57.56       59.65      1.65 o 
   4  10   3        1.30        0.67      0.69 o 
   5  10   3        0.13        0.40      0.79 o 
   6  10   3       29.10       28.85      1.41 o 
  -7  11   3      152.81      167.26      3.38 o 
  -6  11   3        5.32        4.11      0.85 o 
  -5  11   3      104.37      104.51      2.41 o 
  -4  11   3        9.65        9.58      0.92 o 
  -3  11   3       15.40       12.49      0.88 o 
  -2  11   3        4.33        5.28      0.64 o 
  -1  11   3       15.74       15.37      0.91 o 
   0  11   3        1.67        0.93      0.66 o 
   1  11   3        6.45        9.13      0.83 o 
   2  11   3       47.54       48.56      1.55 o 
   3  11   3       41.32       45.08      4.08 o 
   4  11   3        0.58        1.40      0.81 o 
   5  11   3        1.50        2.86      0.85 o 
  -6  12   3       15.25       12.06      1.32 o 
  -5  12   3        8.08        7.84      1.15 o 
  -4  12   3       25.44       24.12      1.70 o 
  -3  12   3        0.19       -0.38      0.93 o 
  -2  12   3        0.03       -0.74      0.74 o 
  -1  12   3       38.23       33.31      1.29 o 
   0  12   3       41.82       39.07      3.67 o 
   1  12   3        0.00        0.52      0.70 o 
   2  12   3       21.65       19.91      1.84 o 
   3  12   3       56.56       60.52      1.80 o 
   4  12   3        5.20        6.87      0.91 o 
  -4  13   3        3.27        2.52      1.10 o 
  -3  13   3        5.92        6.19      1.21 o 
  -2  13   3       31.53       27.79      1.81 o 
  -1  13   3       12.93       10.71      1.81 o 
   0  13   3       64.51       64.35      1.84 o 
   1  13   3       64.63       67.85      3.48 o 
   2  13   3        6.01        5.29      0.93 o 
   3  13   3       18.15       20.20      1.24 o 
  -3 -13   4       12.94       13.54      1.43 o 
  -2 -13   4        1.64        4.68      1.12 o 
  -1 -13   4       33.14       31.85      1.46 o 
   0 -13   4        3.27        2.48      0.83 o 
   1 -13   4        6.15        6.50      0.97 o 
   2 -13   4       13.72       16.70      1.12 o 
   3 -13   4       32.17       40.01      1.75 o 
  -4 -12   4        4.25        4.88      1.21 o 
  -3 -12   4        0.89        1.79      0.79 o 
  -2 -12   4       72.69       77.38      1.94 o 
  -1 -12   4       21.43       19.92      1.18 o 
   0 -12   4        6.35        6.80      0.87 o 
   1 -12   4       69.06       74.90      2.47 o 
   2 -12   4       31.62       36.47      1.67 o 
   3 -12   4        0.75        0.22      0.77 o 
   4 -12   4        0.82        0.67      0.81 o 
   5 -12   4       27.74       28.34      2.49 o 
  -6 -11   4       31.57       35.46      1.92 o 
  -5 -11   4       27.98       22.69      1.64 o 
  -4 -11   4       27.70       28.07      2.08 o 
  -3 -11   4       96.39       98.91      2.23 o 
  -2 -11   4       71.62       74.82      1.90 o 
  -1 -11   4       29.50       30.69      1.24 o 
   0 -11   4       75.64       77.55      1.86 o 
   1 -11   4       89.39       98.36      2.21 o 
   2 -11   4        0.01        0.20      0.72 o 
   3 -11   4      298.02      300.92      5.12 o 
   4 -11   4       13.93       14.04      1.32 o 
   5 -11   4        5.47        5.93      0.85 o 
   6 -11   4       52.24       54.54      2.47 o 
  -7 -10   4       10.20        8.55      1.21 o 
  -6 -10   4        5.59        6.58      1.10 o 
  -5 -10   4       49.42       44.62      1.97 o 
  -4 -10   4       22.60       20.30      1.07 o 
  -3 -10   4       37.09       36.76      1.70 o 
  -2 -10   4       37.19       36.81      1.32 o 
  -1 -10   4      180.72      175.69      3.20 o 
   0 -10   4      416.60      415.38      6.63 o 
   1 -10   4        2.26        1.85      0.68 o 
   2 -10   4       31.70       36.11      2.08 o 
   3 -10   4       38.95       35.55      1.26 o 
   4 -10   4        0.01       -0.44      0.70 o 
   5 -10   4        7.49        5.09      0.79 o 
   6 -10   4       51.07       52.30      1.61 o 
   7 -10   4       10.25       12.66      1.48 o 
  -8  -9   4        0.18       -0.60      0.99 o 
  -7  -9   4       32.80       33.27      1.81 o 
  -6  -9   4       12.66       11.09      0.91 o 
  -5  -9   4        0.65        0.65      0.56 o 
  -4  -9   4        0.11       -0.53      0.53 o 
  -3  -9   4       99.20       98.67      1.75 o 
  -2  -9   4      263.57      250.11      5.12 o 
  -1  -9   4       60.05       60.56      1.06 o 
   0  -9   4       86.38       87.57      1.37 o 
   1  -9   4        0.63       -0.50      0.50 o 
   2  -9   4       45.62       45.69      2.33 o 
   3  -9   4       66.55       70.85      1.71 o 
   4  -9   4       22.37       18.18      1.09 o 
   5  -9   4        0.01        0.56      0.68 o 
   6  -9   4        4.68        4.48      0.79 o 
   7  -9   4        0.98        1.32      1.10 o 
   8  -9   4        3.78        4.49      1.26 o 
  -8  -8   4       83.50       85.37      2.05 o 
  -7  -8   4       35.01       33.99      1.30 o 
  -6  -8   4      167.82      164.56      3.20 o 
  -5  -8   4        0.80        0.83      0.52 o 
  -4  -8   4       86.99       84.94      1.41 o 
  -3  -8   4      389.75      384.78      4.05 o 
  -2  -8   4        0.83        1.02      0.34 o 
  -1  -8   4     1042.80     1016.78      8.78 o 
   0  -8   4     1345.57     1269.18     11.98 o 
   1  -8   4      537.78      510.79      5.45 o 
   2  -8   4     1074.66     1022.23     15.81 o 
   3  -8   4      347.84      346.42      4.78 o 
   4  -8   4      165.94      157.47      2.91 o 
   5  -8   4       21.34       19.33      1.08 o 
   6  -8   4       69.60       65.09      1.72 o 
   7  -8   4       11.12       13.15      0.95 o 
   8  -8   4        9.75       12.33      1.37 o 
  -9  -7   4        2.52        1.83      0.75 o 
  -8  -7   4       48.61       44.33      1.42 o 
  -7  -7   4        7.77        9.83      0.82 o 
  -6  -7   4       19.02       14.34      0.64 o 
  -5  -7   4       33.40       30.49      0.83 o 
  -4  -7   4        0.11       -0.21      0.35 o 
  -3  -7   4       60.88       54.13      0.81 o 
  -2  -7   4      337.74      299.87      2.93 o 
  -1  -7   4      215.82      191.67      1.85 o 
   0  -7   4      135.40      111.49      1.20 o 
   1  -7   4        4.77        3.60      0.34 o 
   2  -7   4      113.96      124.90      1.56 o 
   3  -7   4       15.63       16.78      0.72 o 
   4  -7   4      170.38      164.53      2.17 o 
   5  -7   4       67.29       60.02      1.35 o 
   6  -7   4       72.20       67.52      1.69 o 
   7  -7   4       83.07       81.85      1.95 o 
   8  -7   4        0.09        0.93      0.99 o 
   9  -7   4       16.85       17.65      1.53 o 
  -9  -6   4        4.96        4.92      0.74 o 
  -8  -6   4       42.00       47.57      1.36 o 
  -7  -6   4        6.58        6.81      0.63 o 
  -6  -6   4        5.98        7.32      0.49 o 
  -5  -6   4       14.19       14.64      0.55 o 
  -4  -6   4        6.78        4.46      0.32 o 
  -3  -6   4        5.51        3.51      0.28 o 
  -2  -6   4      298.73      307.41      2.74 o 
  -1  -6   4        4.23        4.47      0.26 o 
   0  -6   4      979.06     1011.24      8.10 o 
   1  -6   4        3.01        3.01      0.24 o 
   2  -6   4      549.71      563.68      5.36 o 
   3  -6   4      161.50      157.29      1.72 o 
   4  -6   4       57.84       57.12      0.85 o 
   5  -6   4       22.71       19.70      0.74 o 
   6  -6   4      328.94      308.20      3.73 o 
   7  -6   4       14.52       15.68      0.93 o 
   8  -6   4       43.29       45.00      2.08 o 
   9  -6   4        4.80        7.45      1.21 o 
 -10  -5   4        0.12       -0.62      0.62 o 
  -9  -5   4        0.14        0.35      0.61 o 
  -8  -5   4       43.36       45.99      1.12 o 
  -7  -5   4        0.08       -0.26      0.41 o 
  -6  -5   4      274.23      277.19      3.35 o 
  -5  -5   4      172.35      168.24      1.69 o 
  -4  -5   4       31.00       31.60      0.53 o 
  -3  -5   4       69.65       80.24      0.87 o 
  -2  -5   4       18.35       24.09      0.45 o 
  -1  -5   4       89.80      109.85      1.04 o 
   0  -5   4      161.94      179.08      1.57 o 
   1  -5   4       28.21       25.18      0.40 o 
   2  -5   4       40.20       55.35      0.67 o 
   3  -5   4       61.24       61.13      0.70 o 
   4  -5   4      321.41      341.93      3.09 o 
   5  -5   4        0.29        1.30      0.35 o 
   6  -5   4      175.61      179.78      2.09 o 
   7  -5   4      120.18      117.01      2.82 o 
   8  -5   4       48.64       49.33      2.08 o 
   9  -5   4      228.90      236.51      5.86 o 
 -10  -4   4        8.23        6.04      0.59 o 
  -9  -4   4       18.86       20.11      0.71 o 
  -8  -4   4       14.21       11.57      0.56 o 
  -7  -4   4        4.98        4.54      0.36 o 
  -6  -4   4       14.61       11.66      0.36 o 
  -5  -4   4        7.48        7.71      0.34 o 
  -4  -4   4      163.67      176.67      1.61 o 
  -3  -4   4      248.31      282.15      2.47 o 
  -2  -4   4      266.33      262.86      2.14 o 
  -1  -4   4       12.10       10.55      0.30 o 
   0  -4   4       59.95       69.06      0.65 o 
   1  -4   4       75.10       82.65      0.74 o 
   2  -4   4      936.35     1003.01      7.41 o 
   3  -4   4        4.49       10.49      0.31 o 
   4  -4   4       21.01       22.48      0.52 o 
   5  -4   4       43.28       40.08      0.71 o 
   6  -4   4      235.82      225.87      2.32 o 
   7  -4   4      251.17      242.31      4.25 o 
   8  -4   4       94.72       93.95      2.90 o 
   9  -4   4        0.57       -0.66      0.99 o 
  10  -4   4        2.11        0.22      1.10 o 
 -10  -3   4       54.99       55.04      1.03 o 
  -9  -3   4        9.24        9.11      0.47 o 
  -8  -3   4        1.86        2.20      0.36 o 
  -7  -3   4        0.01        1.06      0.34 o 
  -6  -3   4       19.26       15.82      0.53 o 
  -5  -3   4      122.71      163.11      1.74 o 
  -4  -3   4       27.74       29.04      0.47 o 
  -3  -3   4       49.79       46.10      0.60 o 
  -2  -3   4       15.25       12.92      0.54 o 
  -1  -3   4      499.78      441.33      3.32 o 
   0  -3   4     2522.22     2815.26     20.06 o 
   1  -3   4       15.97       25.44      0.41 o 
   2  -3   4     1870.88     2041.74     15.02 o 
   3  -3   4        0.30        0.28      0.20 o 
   4  -3   4       78.27       65.40      0.97 o 
   5  -3   4       12.59       17.36      0.54 o 
   6  -3   4       38.21       31.69      0.81 o 
   7  -3   4      306.10      291.49      4.84 o 
   8  -3   4        0.12       -0.82      0.82 o 
   9  -3   4        1.29        0.33      0.99 o 
  10  -3   4       16.08       20.01      1.70 o 
 -11  -2   4       60.69       61.39      1.76 o 
 -10  -2   4       12.52       11.36      0.70 o 
  -9  -2   4       31.16       33.30      0.71 o 
  -8  -2   4        7.37        6.88      0.34 o 
  -7  -2   4     1189.92     1217.44     11.94 o 
  -6  -2   4        3.46        4.00      0.24 o 
  -5  -2   4       55.48       64.24      0.87 o 
  -4  -2   4      810.95      886.73      7.35 o 
  -3  -2   4        2.91        0.79      0.15 o 
  -2  -2   4      290.62      275.15      2.56 o 
  -1  -2   4      189.34      177.19      1.47 o 
   0  -2   4       30.66       24.48      0.34 o 
   1  -2   4       87.34       92.63      0.77 o 
   2  -2   4     1129.35     1230.75      9.03 o 
   3  -2   4       70.82       79.63      0.82 o 
   4  -2   4      356.75      407.05      3.66 o 
   5  -2   4        8.67        6.52      0.38 o 
   6  -2   4      354.25      331.92      3.58 o 
   7  -2   4        3.10        1.39      0.59 o 
   8  -2   4      143.26      139.65      2.77 o 
   9  -2   4       19.79       16.33      1.37 o 
  10  -2   4       14.01       16.72      1.48 o 
 -11  -1   4        0.03        0.00      0.68 o 
 -10  -1   4       67.60       69.30      1.41 o 
  -9  -1   4        0.36        1.01      0.69 o 
  -8  -1   4       52.37       45.51      1.53 o 
  -7  -1   4       66.59       72.84      1.26 o 
  -6  -1   4        0.42        0.63      0.41 o 
  -5  -1   4      676.68      647.65      7.24 o 
  -4  -1   4       10.67       15.10      0.41 o 
  -3  -1   4      115.77      109.11      1.50 o 
  -2  -1   4       40.80       49.68      0.55 o 
  -1  -1   4     2209.07     2151.66     19.62 o 
   0  -1   4      279.24      268.02      2.07 o 
   1  -1   4      199.58      247.02      1.92 o 
   2  -1   4     1281.45     1438.62     10.74 o 
   3  -1   4        2.29        3.32      0.26 o 
   4  -1   4       61.92       74.34      0.82 o 
   5  -1   4        0.12       -0.31      0.31 o 
   6  -1   4       50.74       58.26      0.89 o 
   7  -1   4        7.55        7.52      0.61 o 
   8  -1   4       59.53       64.09      1.42 o 
   9  -1   4       72.57       75.31      2.58 o 
  10  -1   4       13.72       11.89      1.37 o 
 -11   0   4        7.99        7.78      0.71 o 
 -10   0   4       93.36       91.41      1.61 o 
  -9   0   4        3.85        3.62      0.75 o 
  -8   0   4      271.26      254.36      8.82 o 
  -7   0   4       19.47       15.15      0.59 o 
  -6   0   4       15.00       11.76      0.59 o 
  -5   0   4      150.59      144.84      2.83 o 
  -4   0   4      780.71      820.16     10.18 o 
  -3   0   4      388.80      331.78      5.29 o 
  -2   0   4     1331.65     1273.43     15.91 o 
  -1   0   4      102.87       93.09      0.85 o 
   0   0   4      493.76      481.59      3.82 o 
   1   0   4      145.67      154.12      1.34 o 
   2   0   4       66.79       74.89      0.75 o 
   3   0   4     1557.52     1615.90     11.85 o 
   4   0   4        2.92        5.82      0.27 o 
   5   0   4      152.18      155.94      1.55 o 
   6   0   4      469.94      415.99      3.97 o 
   7   0   4      621.87      607.57      6.90 o 
   8   0   4       13.41       12.55      0.87 o 
   9   0   4       46.19       45.33      2.03 o 
  10   0   4       18.45       16.17      1.43 o 
 -11   1   4        4.21        5.30      0.65 o 
 -10   1   4       87.95       82.28      2.13 o 
  -9   1   4      173.68      173.13      3.45 o 
  -8   1   4      333.51      320.27      9.35 o 
  -7   1   4        3.75        3.94      0.37 o 
  -6   1   4      215.98      213.54      2.94 o 
  -5   1   4      171.12      188.83      5.12 o 
  -4   1   4     1428.34     1451.55     34.86 o 
  -3   1   4      101.53      130.89      3.67 o 
  -2   1   4      194.71      183.87      2.38 o 
  -1   1   4      170.58      160.16      1.40 o 
   0   1   4        6.20        6.98      0.29 o 
   1   1   4      192.79      199.92      1.81 o 
   2   1   4       60.95       48.03      0.59 o 
   3   1   4        5.14        2.88      0.24 o 
   4   1   4        0.53       -0.24      0.24 o 
   5   1   4      266.16      274.21      2.52 o 
   6   1   4       64.16       58.42      0.90 o 
   7   1   4        0.16       -0.44      0.44 o 
   8   1   4       15.25       13.83      1.53 o 
   9   1   4       72.39       63.64      2.41 o 
  10   1   4        0.45        1.15      1.04 o 
 -11   2   4       42.41       43.02      1.14 o 
 -10   2   4        5.81        5.08      0.84 o 
  -9   2   4       22.24       22.77      1.62 o 
  -8   2   4        0.06       -0.58      0.58 o 
  -7   2   4      203.60      186.67      3.36 o 
  -6   2   4       73.79       76.10      4.22 o 
  -5   2   4      108.51       93.08      1.47 o 
  -4   2   4     2487.77     2430.78     31.72 o 
  -3   2   4      254.84      295.11      3.76 o 
  -2   2   4       82.20       71.35      0.93 o 
  -1   2   4      433.98      409.85      3.76 o 
   0   2   4      637.87      639.13      5.06 o 
   1   2   4       58.94       52.35      0.62 o 
   2   2   4     2493.68     2654.63     19.76 o 
   3   2   4       23.95       29.62      0.52 o 
   4   2   4     1241.49     1329.30     12.53 o 
   5   2   4      101.63      109.87      1.47 o 
   6   2   4       11.82        8.67      0.54 o 
   7   2   4        3.41        2.01      0.66 o 
   8   2   4        1.40        0.33      0.68 o 
   9   2   4       56.65       56.02      2.25 o 
  10   2   4       13.68       19.68      1.70 o 
 -11   3   4        2.72        3.39      0.84 o 
 -10   3   4       43.62       42.99      1.54 o 
  -9   3   4        0.07       -0.18      0.67 o 
  -8   3   4       19.39       16.94      1.26 o 
  -7   3   4       17.51       14.38      0.79 o 
  -6   3   4      167.92      166.61      2.36 o 
  -5   3   4      222.53      214.96      3.71 o 
  -4   3   4      153.20      148.12      1.93 o 
  -3   3   4      554.36      601.72      5.00 o 
  -2   3   4      202.33      172.72      1.51 o 
  -1   3   4       34.37       31.42      0.43 o 
   0   3   4     1291.16     1409.03     11.16 o 
   1   3   4      496.38      497.52      4.01 o 
   2   3   4     2028.53     2193.80     17.37 o 
   3   3   4        7.67        7.64      0.29 o 
   4   3   4       70.64       58.35      0.87 o 
   5   3   4        4.42        3.48      0.42 o 
   6   3   4       10.58        6.62      0.61 o 
   7   3   4       78.19       75.50      1.78 o 
   8   3   4        3.69        3.22      0.76 o 
   9   3   4        2.11        2.52      0.99 o 
 -10   4   4       14.88       14.37      1.10 o 
  -9   4   4        0.12        0.40      0.69 o 
  -8   4   4        2.72        3.04      0.66 o 
  -7   4   4       55.99       54.94      1.62 o 
  -6   4   4        5.18        6.36      0.41 o 
  -5   4   4      228.57      238.72      2.59 o 
  -4   4   4      113.67      103.67      1.06 o 
  -3   4   4      107.56       98.09      0.93 o 
  -2   4   4      807.43      934.39      8.50 o 
  -1   4   4       12.33       15.44      0.36 o 
   0   4   4        0.01       -0.19      0.19 o 
   1   4   4      344.91      354.23      3.08 o 
   2   4   4       10.56       11.68      0.35 o 
   3   4   4      624.35      713.17      6.64 o 
   4   4   4      209.65      197.50      2.13 o 
   5   4   4        1.94        0.60      0.41 o 
   6   4   4       42.56       39.95      1.39 o 
   7   4   4        9.91        8.80      1.10 o 
   8   4   4        0.17       -0.70      0.70 o 
   9   4   4        1.75        2.30      1.10 o 
 -10   5   4        3.90        3.96      0.87 o 
  -9   5   4        3.79        3.67      0.77 o 
  -8   5   4       21.13       22.41      1.12 o 
  -7   5   4       53.45       53.98      1.84 o 
  -6   5   4       18.87       14.30      0.45 o 
  -5   5   4        4.28        7.67      0.88 o 
  -4   5   4      501.66      532.25      5.28 o 
  -3   5   4       95.16      103.06      1.52 o 
  -2   5   4      946.20      906.00      8.26 o 
  -1   5   4       90.75      106.79      1.15 o 
   0   5   4       29.15       20.46      0.45 o 
   1   5   4       17.88       17.50      0.60 o 
   2   5   4       10.36       12.72      0.44 o 
   3   5   4        0.01        0.65      0.33 o 
   4   5   4       95.98       98.98      1.27 o 
   5   5   4       21.71       17.82      1.89 o 
   6   5   4        2.59        0.68      0.88 o 
   7   5   4       41.62       38.71      1.84 o 
   8   5   4       67.65       77.05      3.18 o 
   9   5   4        6.59        6.19      1.21 o 
 -10   6   4       38.08       41.79      2.52 o 
  -9   6   4       38.37       39.70      3.45 o 
  -8   6   4       36.04       35.58      1.32 o 
  -7   6   4       38.97       36.35      0.74 o 
  -6   6   4       70.04       77.25      0.91 o 
  -5   6   4       31.49       33.84      0.60 o 
  -4   6   4        4.65        2.93      0.29 o 
  -3   6   4       21.22       28.39      0.52 o 
  -2   6   4       28.95       33.20      0.57 o 
  -1   6   4       51.49       46.00      0.67 o 
   0   6   4       51.58       39.92      0.65 o 
   1   6   4        1.54        1.56      0.27 o 
   2   6   4      728.34      682.49      6.39 o 
   3   6   4       99.70      117.27      3.72 o 
   4   6   4      254.87      254.32      3.62 o 
   5   6   4        0.01       -0.62      0.62 o 
   6   6   4        9.08        9.52      0.85 o 
   7   6   4       34.72       40.17      1.73 o 
   8   6   4        0.01       -0.70      0.85 o 
 -10   7   4       75.78       74.83      2.09 o 
  -9   7   4        0.00       -0.47      0.66 o 
  -8   7   4       49.65       49.25      1.03 o 
  -7   7   4       21.82       27.57      0.88 o 
  -6   7   4       15.30       10.93      0.62 o 
  -5   7   4        0.41        0.26      0.30 o 
  -4   7   4      122.89      122.19      1.63 o 
  -3   7   4        0.86        2.27      0.42 o 
  -2   7   4       77.82       87.57      1.04 o 
  -1   7   4      107.59      105.41      1.21 o 
   0   7   4       30.20       32.52      0.63 o 
   1   7   4       31.11       27.43      0.57 o 
   2   7   4      954.16      923.26      9.58 o 
   3   7   4        0.95       -0.42      0.51 o 
   4   7   4       78.21       79.96      2.11 o 
   5   7   4      151.41      150.09      2.85 o 
   6   7   4       31.73       29.58      1.28 o 
   7   7   4        0.20       -0.14      0.74 o 
   8   7   4       26.93       32.01      1.41 o 
  -9   8   4       19.60       14.96      1.59 o 
  -8   8   4       33.27       32.73      0.96 o 
  -7   8   4        6.17        5.72      0.55 o 
  -6   8   4        4.21        4.32      0.55 o 
  -5   8   4        0.37       -0.09      0.42 o 
  -4   8   4        6.30        5.88      0.39 o 
  -3   8   4       34.12       29.64      0.82 o 
  -2   8   4        8.59        5.55      0.39 o 
  -1   8   4        0.21        0.39      0.31 o 
   0   8   4      224.02      212.48      2.18 o 
   1   8   4        3.05        2.80      0.35 o 
   2   8   4      124.95      114.24      1.94 o 
   3   8   4        0.80        0.71      0.62 o 
   4   8   4       93.09       89.67      2.00 o 
   5   8   4        3.47        2.77      0.72 o 
   6   8   4        6.82        6.48      0.85 o 
   7   8   4       29.87       35.77      1.51 o 
  -9   9   4       36.10       38.15      2.30 o 
  -8   9   4       14.60       14.72      0.89 o 
  -7   9   4        0.50        0.17      0.55 o 
  -6   9   4       73.59       78.14      1.58 o 
  -5   9   4        0.08       -0.18      0.54 o 
  -4   9   4        5.22        3.02      0.46 o 
  -3   9   4       29.35       31.33      0.85 o 
  -2   9   4        2.84        2.27      0.45 o 
  -1   9   4       26.76       25.68      0.73 o 
   0   9   4        0.09       -0.11      0.35 o 
   1   9   4      112.50      105.42      1.84 o 
   2   9   4       16.96       19.61      0.99 o 
   3   9   4      138.88      140.51      2.75 o 
   4   9   4        3.67        4.18      1.40 o 
   5   9   4        7.88        7.54      0.87 o 
   6   9   4       14.39       14.17      1.03 o 
   7   9   4        1.74        1.64      0.89 o 
  -8  10   4       34.19       46.04      1.43 o 
  -7  10   4        0.64        0.58      0.67 o 
  -6  10   4       70.65       75.93      4.30 o 
  -5  10   4       14.03       14.37      1.95 o 
  -4  10   4       12.16        9.94      0.85 o 
  -3  10   4        4.63        6.36      0.60 o 
  -2  10   4       65.31       56.26      1.28 o 
  -1  10   4        6.87        5.92      0.63 o 
   0  10   4       42.34       42.90      1.93 o 
   1  10   4      127.89      129.96      2.56 o 
   2  10   4        5.04        3.05      0.77 o 
   3  10   4      155.38      161.92      5.02 o 
   4  10   4       86.14       85.30      2.93 o 
   5  10   4      246.76      253.56      4.50 o 
   6  10   4        1.67        1.19      0.87 o 
  -7  11   4        2.51        3.28      0.84 o 
  -6  11   4        0.83        0.85      0.79 o 
  -5  11   4       31.79       31.94      1.34 o 
  -4  11   4       84.46       83.92      2.04 o 
  -3  11   4       15.94       16.46      1.40 o 
  -2  11   4        0.05       -0.48      0.55 o 
  -1  11   4       11.98       12.11      0.87 o 
   0  11   4       12.24       12.37      0.87 o 
   1  11   4       10.30       10.75      0.87 o 
   2  11   4       38.21       36.84      1.41 o 
   3  11   4       40.39       41.48      1.47 o 
   4  11   4       13.65       12.63      1.03 o 
   5  11   4        0.02        0.24      0.93 o 
  -6  12   4        0.81       -0.99      0.99 o 
  -5  12   4        5.64        5.04      1.10 o 
  -4  12   4        1.71        0.38      0.99 o 
  -3  12   4        2.16        1.75      0.99 o 
  -2  12   4       76.57       70.49      2.47 o 
  -1  12   4       21.63       21.13      1.21 o 
   0  12   4       37.80       44.68      1.51 o 
   1  12   4        1.15        1.09      0.72 o 
   2  12   4        0.20       -0.09      0.77 o 
   3  12   4        9.33        7.68      1.23 o 
   4  12   4       17.51       25.83      2.60 o 
  -4  13   4        1.10       -1.04      1.04 o 
  -3  13   4       11.18        8.39      1.26 o 
  -2  13   4        0.19       -0.38      1.04 o 
  -1  13   4        0.36       -0.16      1.04 o 
   0  13   4        0.04       -0.42      0.76 o 
   1  13   4       75.03       86.55      2.17 o 
   2  13   4        0.00       -0.11      0.85 o 
  -2 -13   5        3.41        3.98      0.93 o 
  -1 -13   5       29.52       35.34      1.51 o 
   0 -13   5       56.75       67.61      4.03 o 
   1 -13   5       20.48       17.70      1.22 o 
   2 -13   5       30.42       32.90      1.41 o 
   3 -13   5        3.24        2.75      0.91 o 
  -4 -12   5       52.84       63.47      2.52 o 
  -3 -12   5       99.54      107.59      3.34 o 
  -2 -12   5       36.78       41.15      1.54 o 
  -1 -12   5       62.90       63.47      1.80 o 
   0 -12   5       24.05       24.10      1.24 o 
   1 -12   5        4.78        5.73      0.89 o 
   2 -12   5        1.01        0.30      0.81 o 
   3 -12   5        3.63        2.55      0.85 o 
   4 -12   5       49.10       59.65      1.76 o 
   5 -12   5       29.21       29.91      1.40 o 
  -6 -11   5        0.19       -0.44      0.99 o 
  -5 -11   5       58.45       60.24      2.36 o 
  -4 -11   5       37.09       35.08      1.86 o 
  -3 -11   5       39.76       34.76      1.34 o 
  -2 -11   5       55.59       57.85      1.63 o 
  -1 -11   5       52.69       55.09      2.99 o 
   0 -11   5       28.71       33.76      2.22 o 
   1 -11   5        9.21        9.38      0.89 o 
   2 -11   5       19.14       15.94      1.04 o 
   3 -11   5        0.27        0.19      0.78 o 
   4 -11   5        1.96        1.03      0.79 o 
   5 -11   5       30.28       36.91      1.51 o 
   6 -11   5        1.92        3.03      0.87 o 
  -7 -10   5       38.09       41.05      1.92 o 
  -6 -10   5        0.14       -0.93      0.93 o 
  -5 -10   5        0.36        0.77      0.99 o 
  -4 -10   5        0.32        0.66      0.66 o 
  -3 -10   5       18.87       17.38      2.25 o 
  -2 -10   5      181.71      179.92      3.25 o 
  -1 -10   5       45.40       49.68      2.77 o 
   0 -10   5      129.24      117.53      2.40 o 
   1 -10   5       10.50       11.03      0.66 o 
   2 -10   5       38.70       37.74      1.38 o 
   3 -10   5       14.20       13.56      0.91 o 
   4 -10   5        0.19       -0.37      0.72 o 
   5 -10   5       15.54       13.45      1.70 o 
   6 -10   5        0.25        0.22      0.81 o 
   7 -10   5        2.13        1.21      1.21 o 
  -8  -9   5        0.05       -0.44      0.93 o 
  -7  -9   5        5.23        4.56      0.82 o 
  -6  -9   5       17.95       16.50      2.63 o 
  -5  -9   5       15.32       13.05      0.96 o 
  -4  -9   5        1.14        0.46      0.55 o 
  -3  -9   5       44.21       39.90      1.09 o 
  -2  -9   5       21.38       24.93      0.79 o 
  -1  -9   5       29.59       29.68      0.83 o 
   0  -9   5      383.31      371.63      4.46 o 
   1  -9   5        6.16        4.27      0.62 o 
   2  -9   5      217.32      207.06      3.64 o 
   3  -9   5      135.14      123.08      2.46 o 
   4  -9   5       58.37       64.51      1.69 o 
   5  -9   5        9.63       12.48      0.97 o 
   6  -9   5        6.85        5.64      0.83 o 
   7  -9   5       25.53       28.92      2.41 o 
  -8  -8   5        0.63        0.68      0.73 o 
  -7  -8   5        3.28        3.80      0.72 o 
  -6  -8   5        8.23        7.01      1.34 o 
  -5  -8   5       10.36        7.25      0.61 o 
  -4  -8   5      190.28      175.00      2.35 o 
  -3  -8   5      233.98      231.09      2.64 o 
  -2  -8   5       97.34       94.91      1.19 o 
  -1  -8   5      279.20      284.62      2.84 o 
   0  -8   5        0.00        0.25      0.36 o 
   1  -8   5       13.23       10.12      0.65 o 
   2  -8   5       53.07       47.51      1.34 o 
   3  -8   5       53.42       50.64      1.95 o 
   4  -8   5       62.84       57.09      1.51 o 
   5  -8   5        0.90        1.62      0.66 o 
   6  -8   5        8.35        8.00      0.87 o 
   7  -8   5        5.44        5.65      1.43 o 
   8  -8   5        7.35        4.93      1.26 o 
  -9  -7   5        1.22        1.53      0.69 o 
  -8  -7   5       14.34       16.51      1.59 o 
  -7  -7   5       37.67       46.28      1.40 o 
  -6  -7   5       63.99       63.95      1.39 o 
  -5  -7   5        2.40        0.21      0.45 o 
  -4  -7   5       16.74       14.68      0.51 o 
  -3  -7   5      131.00      126.74      1.32 o 
  -2  -7   5        0.98        1.79      0.38 o 
  -1  -7   5       54.72       62.25      0.89 o 
   0  -7   5       39.96       50.47      0.67 o 
   1  -7   5      256.84      262.84      2.68 o 
   2  -7   5       42.55       36.27      0.75 o 
   3  -7   5       65.42       55.77      1.20 o 
   4  -7   5        0.62        1.82      0.63 o 
   5  -7   5       50.09       44.92      1.41 o 
   6  -7   5       39.67       37.12      1.84 o 
   7  -7   5       26.26       25.17      1.29 o 
   8  -7   5       29.53       33.32      1.97 o 
  -9  -6   5       53.98       55.86      1.48 o 
  -8  -6   5        2.36        2.17      0.57 o 
  -7  -6   5       32.87       29.18      0.96 o 
  -6  -6   5        7.50        7.05      0.58 o 
  -5  -6   5        0.47       -0.28      0.32 o 
  -4  -6   5      169.86      157.47      1.54 o 
  -3  -6   5       65.45       68.63      0.84 o 
  -2  -6   5        8.70        8.02      0.32 o 
  -1  -6   5      104.25      118.52      1.21 o 
   0  -6   5        0.01       -0.20      0.24 o 
   1  -6   5      115.88      102.29      1.11 o 
   2  -6   5      195.02      175.19      1.75 o 
   3  -6   5        0.83        0.85      0.27 o 
   4  -6   5        6.85        4.37      0.44 o 
   5  -6   5      177.80      161.34      2.98 o 
   6  -6   5       55.39       59.98      1.61 o 
   7  -6   5       10.39        7.73      0.79 o 
   8  -6   5        5.81        4.66      1.10 o 
   9  -6   5        1.88        2.30      1.15 o 
 -10  -5   5        3.90        3.60      0.59 o 
  -9  -5   5        0.35        0.04      0.60 o 
  -8  -5   5       10.12       11.08      0.65 o 
  -7  -5   5        0.00        0.24      0.35 o 
  -6  -5   5       35.54       38.07      0.61 o 
  -5  -5   5       24.66       20.40      0.54 o 
  -4  -5   5      128.53      127.82      1.25 o 
  -3  -5   5       35.40       31.63      0.51 o 
  -2  -5   5        0.38        0.28      0.24 o 
  -1  -5   5        0.05       -0.20      0.22 o 
   0  -5   5      394.20      409.71      3.22 o 
   1  -5   5       45.27       46.55      0.65 o 
   2  -5   5       67.81       74.12      0.78 o 
   3  -5   5       29.43       25.68      0.55 o 
   4  -5   5        0.77       -0.34      0.34 o 
   5  -5   5       39.14       37.09      0.93 o 
   6  -5   5      148.17      133.50      2.56 o 
   7  -5   5      150.60      136.97      3.78 o 
   8  -5   5        8.43        7.07      1.15 o 
   9  -5   5       17.96       18.20      1.53 o 
 -10  -4   5       17.44       16.61      0.89 o 
  -9  -4   5       26.73       29.01      1.22 o 
  -8  -4   5       34.03       40.92      0.70 o 
  -7  -4   5        6.57        4.87      0.45 o 
  -6  -4   5       53.93       50.84      0.76 o 
  -5  -4   5        0.59        0.33      0.25 o 
  -4  -4   5        9.07        9.95      0.41 o 
  -3  -4   5       29.36       32.05      0.47 o 
  -2  -4   5      129.68      125.18      1.20 o 
  -1  -4   5      794.33      856.55      7.24 o 
   0  -4   5      156.83      178.25      1.54 o 
   1  -4   5      267.57      265.28      2.22 o 
   2  -4   5      119.11      133.27      1.06 o 
   3  -4   5       74.95       59.46      0.84 o 
   4  -4   5      407.86      396.55      3.88 o 
   5  -4   5      585.81      558.17      5.81 o 
   6  -4   5       43.33       39.17      1.67 o 
   7  -4   5      110.65      116.97      3.34 o 
   8  -4   5       49.94       48.18      2.14 o 
   9  -4   5        7.19        4.60      1.15 o 
 -10  -3   5        0.89        1.22      0.61 o 
  -9  -3   5        1.35        2.25      0.49 o 
  -8  -3   5        4.97        3.36      0.37 o 
  -7  -3   5        0.19        0.69      0.39 o 
  -6  -3   5        3.42        4.41      0.32 o 
  -5  -3   5       86.60       88.45      0.97 o 
  -4  -3   5      131.87      119.41      1.22 o 
  -3  -3   5       13.59        8.90      0.29 o 
  -2  -3   5       16.05       13.02      0.44 o 
  -1  -3   5        1.74        0.25      0.19 o 
   0  -3   5      687.26      723.83      5.69 o 
   1  -3   5      480.10      550.86      4.70 o 
   2  -3   5      288.74      307.54      2.28 o 
   3  -3   5        5.68        4.39      0.27 o 
   4  -3   5      248.56      266.26      2.32 o 
   5  -3   5      195.82      213.84      2.52 o 
   6  -3   5      345.41      342.64      4.78 o 
   7  -3   5       44.28       49.77      2.08 o 
   8  -3   5      202.88      223.52      5.59 o 
   9  -3   5        2.84        2.85      1.10 o 
 -10  -2   5      128.42      131.04      2.87 o 
  -9  -2   5       93.94       97.15      4.19 o 
  -8  -2   5       73.74       77.11      2.08 o 
  -7  -2   5        3.22        2.52      0.41 o 
  -6  -2   5       64.10       65.87      1.14 o 
  -5  -2   5       62.99       68.74      1.03 o 
  -4  -2   5      140.50      138.14      1.23 o 
  -3  -2   5      347.87      372.68      3.15 o 
  -2  -2   5      180.63      200.12      1.75 o 
  -1  -2   5     2147.37     2245.01     17.75 o 
   0  -2   5       12.30       13.27      0.52 o 
   1  -2   5      374.10      395.37      3.03 o 
   2  -2   5      233.34      260.01      1.95 o 
   3  -2   5        2.09        3.93      0.26 o 
   4  -2   5      118.55      111.08      1.21 o 
   5  -2   5       46.32       46.85      0.93 o 
   6  -2   5       13.80       14.14      0.73 o 
   7  -2   5       25.48       26.52      1.14 o 
   8  -2   5       35.54       39.98      1.34 o 
   9  -2   5        7.12        6.69      1.21 o 
 -11  -1   5      174.80      184.61      2.92 o 
 -10  -1   5      142.75      140.09      3.86 o 
  -9  -1   5        2.33        0.92      0.77 o 
  -8  -1   5      232.69      225.96      6.28 o 
  -7  -1   5       96.96       93.53      1.71 o 
  -6  -1   5      115.96      132.21      2.69 o 
  -5  -1   5       16.25       15.06      0.42 o 
  -4  -1   5        9.88        2.43      0.22 o 
  -3  -1   5      365.67      390.50      5.32 o 
  -2  -1   5      476.12      486.47      4.44 o 
  -1  -1   5       12.65       17.29      0.46 o 
   0  -1   5      139.91      152.94      1.42 o 
   1  -1   5      238.58      242.27      2.04 o 
   2  -1   5        1.76        3.22      0.25 o 
   3  -1   5        6.89        5.27      0.27 o 
   4  -1   5       98.22      112.42      1.78 o 
   5  -1   5       56.30       54.50      0.88 o 
   6  -1   5       32.91       37.59      2.25 o 
   7  -1   5      166.10      157.27      2.93 o 
   8  -1   5       11.39        8.99      0.85 o 
   9  -1   5       41.97       47.63      2.14 o 
 -11   0   5        0.33       -0.40      0.55 o 
 -10   0   5       27.49       28.06      1.30 o 
  -9   0   5        8.83        8.29      0.75 o 
  -8   0   5       13.44       12.45      0.78 o 
  -7   0   5        0.58        0.00      0.32 o 
  -6   0   5       31.86       36.27      0.67 o 
  -5   0   5       48.62       39.24      0.84 o 
  -4   0   5      698.68      688.31     16.88 o 
  -3   0   5      273.97      270.45      3.43 o 
  -2   0   5     1407.49     1386.41     11.48 o 
  -1   0   5       28.90       22.03      0.57 o 
   0   0   5      794.03      871.23      7.27 o 
   1   0   5      505.15      529.43      4.20 o 
   2   0   5       93.35      100.81      0.92 o 
   3   0   5       70.23       62.73      0.72 o 
   4   0   5        9.81        8.69      0.41 o 
   5   0   5       42.15       34.28      0.73 o 
   6   0   5      206.27      197.40      2.52 o 
   7   0   5      295.63      304.17      5.00 o 
   8   0   5       22.17       25.27      1.24 o 
   9   0   5        0.18       -0.11      0.99 o 
 -11   1   5        0.00       -0.70      0.83 o 
 -10   1   5        7.04        8.01      0.87 o 
  -9   1   5        0.59        0.17      0.63 o 
  -8   1   5      104.69      106.22      4.06 o 
  -7   1   5       42.47       45.26      0.82 o 
  -6   1   5       65.07       61.55      1.48 o 
  -5   1   5      232.62      261.39      6.96 o 
  -4   1   5        0.60       -0.88      0.88 o 
  -3   1   5      187.80      187.27      3.97 o 
  -2   1   5      581.54      588.17      8.33 o 
  -1   1   5      565.23      578.61      6.46 o 
   0   1   5     1222.99     1374.57     12.54 o 
   1   1   5        2.62        9.62      0.42 o 
   2   1   5      513.63      480.83      3.93 o 
   3   1   5       49.87       53.54      0.67 o 
   4   1   5      167.75      175.12      2.06 o 
   5   1   5       11.85        8.93      0.48 o 
   6   1   5      174.64      146.88      2.69 o 
   7   1   5        6.07        6.02      0.76 o 
   8   1   5      388.91      365.71      5.97 o 
   9   1   5        1.84        1.10      1.04 o 
 -11   2   5        0.11        0.60      1.12 o 
 -10   2   5       22.73       23.83      1.64 o 
  -9   2   5       38.54       40.01      2.27 o 
  -8   2   5       27.79       24.16      1.34 o 
  -7   2   5        8.82        6.35      0.57 o 
  -6   2   5      401.60      439.58     10.74 o 
  -5   2   5       45.30       35.13      1.86 o 
  -4   2   5       29.78       27.83      0.65 o 
  -3   2   5      284.95      257.42      3.30 o 
  -2   2   5      105.07       83.85      0.85 o 
  -1   2   5     3009.22     3088.86     30.35 o 
   0   2   5      338.13      348.79      3.40 o 
   1   2   5     2262.80     2464.94     20.64 o 
   2   2   5       45.50       38.98      0.55 o 
   3   2   5      164.76      146.75      1.37 o 
   4   2   5        2.95        4.31      0.38 o 
   5   2   5       67.21       59.93      1.55 o 
   6   2   5       12.52       11.95      0.68 o 
   7   2   5      141.38      119.18      2.40 o 
   8   2   5       10.10       11.40      2.96 o 
   9   2   5        1.00        3.67      1.15 o 
 -10   3   5       55.32       51.34      2.96 o 
  -9   3   5       78.28       73.36      1.78 o 
  -8   3   5       78.78       73.79      1.92 o 
  -7   3   5        4.39        4.19      0.63 o 
  -5   3   5       12.07       13.03      0.53 o 
  -4   3   5        0.35       -0.17      0.17 o 
  -3   3   5       25.49       28.36      0.56 o 
  -2   3   5      192.60      194.03      1.70 o 
  -1   3   5      297.61      322.64      2.77 o 
   0   3   5      546.29      563.89      4.77 o 
   1   3   5     1047.58     1088.54      9.12 o 
   2   3   5       37.48       22.79      0.52 o 
   3   3   5      110.13      136.46      1.30 o 
   4   3   5        2.11        0.74      0.31 o 
   5   3   5      171.20      168.98      2.30 o 
   6   3   5      122.23      118.10      2.36 o 
   7   3   5        0.15        0.19      0.62 o 
   8   3   5       44.68       42.46      1.43 o 
   9   3   5        5.49        3.89      1.21 o 
 -10   4   5        3.35        3.44      0.99 o 
  -9   4   5        0.08       -0.38      0.67 o 
  -8   4   5      141.25      134.30      3.48 o 
  -7   4   5        8.15        6.08      0.56 o 
  -6   4   5       66.74       75.82      4.74 o 
  -5   4   5      282.05      277.61      5.02 o 
  -4   4   5      146.25      167.18      2.10 o 
  -3   4   5     1312.59     1256.31     13.44 o 
  -2   4   5        6.93        6.99      0.24 o 
  -1   4   5      441.87      449.54      4.18 o 
   0   4   5      252.44      288.32      2.77 o 
   1   4   5       14.74        8.30      0.33 o 
   2   4   5       75.44       81.40      1.01 o 
   3   4   5       49.53       62.92      0.88 o 
   4   4   5       26.85       22.53      0.76 o 
   5   4   5      154.04      148.21      2.35 o 
   6   4   5        1.44        0.88      0.62 o 
   7   4   5      158.32      143.89      2.81 o 
   8   4   5        6.28        5.64      0.83 o 
   9   4   5        0.35        0.71      1.15 o 
 -10   5   5        7.98        9.46      0.94 o 
  -9   5   5       78.09       78.80      4.44 o 
  -8   5   5      280.65      284.27      5.76 o 
  -7   5   5        0.67        0.57      0.60 o 
  -6   5   5      122.04      121.55      3.01 o 
  -5   5   5       19.61       32.61      0.84 o 
  -4   5   5        2.99        5.70      0.25 o 
  -3   5   5       42.24       38.57      0.56 o 
  -2   5   5        2.04        8.59      0.87 o 
  -1   5   5       90.92       89.72      1.03 o 
   0   5   5      116.61      131.64      2.64 o 
   1   5   5       18.17       16.99      0.46 o 
   2   5   5        0.18       -0.20      0.29 o 
   3   5   5       18.35       17.01      0.64 o 
   4   5   5        2.58        0.79      0.39 o 
   5   5   5        7.40        3.00      0.68 o 
   6   5   5        0.17        0.01      0.79 o 
   7   5   5        0.09       -0.69      0.69 o 
   8   5   5       19.88       23.70      1.24 o 
 -10   6   5        5.59        6.80      0.93 o 
  -9   6   5        3.82        5.08      0.81 o 
  -8   6   5        5.23        4.16      0.72 o 
  -7   6   5       27.53       30.84      0.94 o 
  -6   6   5       38.86       43.94      0.70 o 
  -5   6   5      128.57      132.97      1.48 o 
  -4   6   5        1.49        2.70      0.68 o 
  -3   6   5      873.24      875.38      8.94 o 
  -2   6   5      285.94      256.60      2.50 o 
  -1   6   5        8.64       10.41      0.36 o 
   0   6   5       28.78       27.49      0.58 o 
   1   6   5       93.30       97.12      1.16 o 
   2   6   5      267.26      276.64      2.97 o 
   3   6   5      430.17      430.35      5.14 o 
   4   6   5       64.97       66.72      1.63 o 
   5   6   5       31.17       26.47      1.95 o 
   6   6   5        0.95        1.54      0.72 o 
   7   6   5       19.09       23.05      1.20 o 
   8   6   5        0.11        2.12      0.83 o 
  -9   7   5        1.32        1.62      0.66 o 
  -8   7   5        0.42        0.25      0.74 o 
  -7   7   5        1.44        1.19      0.37 o 
  -6   7   5        9.46        8.99      0.55 o 
  -5   7   5       22.68       23.26      0.99 o 
  -4   7   5      151.55      147.50      1.68 o 
  -3   7   5       62.10       72.60      1.60 o 
  -2   7   5       25.57       33.76      0.86 o 
  -1   7   5      163.00      167.72      1.77 o 
   0   7   5        0.04        0.02      0.31 o 
   1   7   5       43.08       39.02      0.71 o 
   2   7   5        9.79        7.69      0.49 o 
   3   7   5       84.09       78.89      1.76 o 
   4   7   5        0.02        0.01      0.71 o 
   5   7   5       25.41       27.50      1.16 o 
   6   7   5        2.06        5.00      1.04 o 
   7   7   5        2.64        2.69      0.85 o 
   8   7   5       35.16       37.31      1.55 o 
  -9   8   5       10.42       11.86      1.62 o 
  -8   8   5      165.69      176.12      4.28 o 
  -7   8   5       44.28       44.43      1.03 o 
  -6   8   5      153.12      155.91      2.44 o 
  -5   8   5       21.70       22.58      1.23 o 
  -4   8   5       25.81       26.14      0.72 o 
  -3   8   5       57.32       54.74      1.93 o 
  -2   8   5      121.28      125.44      1.44 o 
  -1   8   5        1.92        0.75      0.33 o 
   0   8   5      584.71      563.41      5.33 o 
   1   8   5     1094.16     1100.53     10.18 o 
   2   8   5      306.94      306.06      3.76 o 
   3   8   5      674.89      671.38     10.31 o 
   4   8   5      120.91      116.15      2.74 o 
   5   8   5       86.32       87.97      2.05 o 
   6   8   5        9.27        8.97      1.04 o 
   7   8   5       46.71       50.51      1.67 o 
  -8   9   5        0.04       -0.27      0.53 o 
  -7   9   5       24.38       26.81      0.93 o 
  -6   9   5       44.16       49.88      1.22 o 
  -5   9   5       18.89       16.36      0.81 o 
  -4   9   5       28.39       23.64      0.91 o 
  -3   9   5       37.05       36.80      0.89 o 
  -2   9   5       32.71       29.46      0.84 o 
  -1   9   5       59.20       55.59      0.96 o 
   0   9   5       53.95       50.17      1.02 o 
   1   9   5       71.33       76.34      1.48 o 
   2   9   5       51.95       45.51      1.40 o 
   3   9   5       29.88       32.26      1.24 o 
   4   9   5       42.31       42.48      2.19 o 
   5   9   5        4.56        5.62      1.43 o 
   6   9   5        2.61        2.51      1.37 o 
  -8  10   5        0.33        0.26      0.60 o 
  -7  10   5        7.86        7.25      1.04 o 
  -6  10   5        0.09       -0.65      0.65 o 
  -5  10   5       97.27       97.71      2.16 o 
  -4  10   5        5.63        6.17      1.04 o 
  -3  10   5        0.30       -0.02      0.88 o 
  -2  10   5       42.82       44.22      2.03 o 
  -1  10   5       44.38       45.64      1.21 o 
   0  10   5        1.20        1.64      0.68 o 
   1  10   5      119.66      118.42      2.40 o 
   2  10   5        1.90        2.36      0.72 o 
   3  10   5        3.34        2.31      0.72 o 
   4  10   5        5.93        7.29      0.91 o 
   5  10   5       10.75       12.14      1.53 o 
   6  10   5       26.56       26.69      1.43 o 
  -7  11   5        0.05        0.84      0.72 o 
  -6  11   5        0.40       -0.73      0.73 o 
  -5  11   5        6.02        6.24      0.84 o 
  -4  11   5        0.46        0.42      0.74 o 
  -3  11   5        0.36       -0.20      1.59 o 
  -2  11   5       14.91       12.90      0.95 o 
  -1  11   5       22.68       25.65      1.18 o 
   0  11   5       47.37       49.40      1.47 o 
   1  11   5       30.52       33.87      1.38 o 
   2  11   5        2.33        2.06      0.76 o 
   3  11   5      168.14      168.58      4.52 o 
   4  11   5       22.57       25.34      2.14 o 
  -5  12   5        5.61        6.08      1.10 o 
  -4  12   5       19.92       21.49      1.48 o 
  -3  12   5        1.07        3.45      1.04 o 
  -2  12   5        5.79        5.59      1.10 o 
  -1  12   5        1.18        1.04      1.04 o 
   0  12   5        9.29        9.49      0.93 o 
   1  12   5       49.83       54.91      2.30 o 
   2  12   5       17.98       16.84      1.18 o 
   3  12   5       24.96       23.84      1.30 o 
  -3  13   5       52.81       55.08      2.25 o 
  -2  13   5        2.05        2.19      1.10 o 
  -1  13   5        5.94        6.14      1.21 o 
   0  13   5        4.77        5.48      1.26 o 
   1  13   5        6.03        7.95      1.37 o 
  -1 -13   6       15.40       15.83      1.78 o 
   0 -13   6        5.67        5.17      1.01 o 
   1 -13   6       32.98       31.43      1.43 o 
  -3 -12   6       12.54       13.98      1.43 o 
  -2 -12   6        7.13       10.65      0.98 o 
  -1 -12   6        0.79        0.22      0.81 o 
   0 -12   6        7.58       10.25      0.97 o 
   1 -12   6       21.27       27.63      3.43 o 
   2 -12   6        0.14       -0.10      0.79 o 
   3 -12   6        1.95        2.49      0.85 o 
   4 -12   6       26.35       33.57      1.55 o 
  -5 -11   6      107.19      120.31      3.51 o 
  -4 -11   6        7.61        5.70      1.15 o 
  -3 -11   6       88.97       91.10      2.96 o 
  -2 -11   6       23.75       25.74      1.31 o 
  -1 -11   6        1.20        0.52      0.74 o 
   0 -11   6        1.40        3.26      0.77 o 
   1 -11   6        1.58        2.71      0.76 o 
   2 -11   6       15.54       19.55      1.16 o 
   3 -11   6        0.04       -0.82      0.82 o 
   4 -11   6       76.99       79.53      2.05 o 
   5 -11   6        2.90        2.25      0.91 o 
  -6 -10   6       20.37       20.06      1.59 o 
  -5 -10   6       25.51       23.62      1.64 o 
  -4 -10   6        9.48        8.00      1.10 o 
  -3 -10   6       24.66       25.72      1.19 o 
  -2 -10   6      113.74      110.41      2.29 o 
  -1 -10   6        8.13        4.92      0.75 o 
   0 -10   6       43.46       47.58      1.43 o 
   1 -10   6       87.49       85.48      1.68 o 
   2 -10   6       31.18       31.24      1.34 o 
   3 -10   6       35.03       34.74      1.38 o 
   4 -10   6       30.23       32.69      2.36 o 
   5 -10   6        6.63        5.28      0.85 o 
   6 -10   6        5.80        9.39      1.48 o 
  -7  -9   6       10.28       11.19      0.93 o 
  -6  -9   6        0.49       -0.21      0.71 o 
  -5  -9   6        0.78        0.30      0.68 o 
  -4  -9   6        5.33        6.44      0.63 o 
  -3  -9   6       12.09        9.74      0.58 o 
  -2  -9   6       27.08       27.11      0.82 o 
  -1  -9   6        2.48        0.81      0.46 o 
   0  -9   6      172.89      167.44      2.55 o 
   1  -9   6       45.31       47.56      1.20 o 
   2  -9   6       65.93       63.86      1.64 o 
   3  -9   6        5.02        4.16      0.76 o 
   4  -9   6        0.75        0.06      0.93 o 
   5  -9   6        4.82        4.86      0.83 o 
   6  -9   6       34.75       38.46      1.49 o 
   7  -9   6        2.52        3.40      0.89 o 
  -8  -8   6       25.99       25.00      2.22 o 
  -7  -8   6       13.99       15.23      0.99 o 
  -6  -8   6        0.00       -0.71      0.71 o 
  -5  -8   6        0.60        1.06      0.63 o 
  -4  -8   6       88.70       93.43      1.35 o 
  -3  -8   6        2.71        3.07      0.44 o 
  -2  -8   6       29.32       25.59      0.74 o 
  -1  -8   6       70.53       65.32      0.99 o 
   0  -8   6        2.56        2.86      0.49 o 
   1  -8   6       76.09       83.82      1.68 o 
   2  -8   6      494.11      444.20      7.00 o 
   3  -8   6        2.72        1.62      0.64 o 
   4  -8   6       27.11       19.29      1.07 o 
   5  -8   6      146.66      140.43      3.95 o 
   6  -8   6        7.35        9.81      0.93 o 
   7  -8   6      110.51      118.61      2.60 o 
  -9  -7   6       45.73       47.87      1.41 o 
  -8  -7   6       70.25       75.83      1.80 o 
  -7  -7   6        1.53        1.90      0.59 o 
  -6  -7   6        4.86        2.08      0.56 o 
  -5  -7   6        1.72        0.19      0.40 o 
  -4  -7   6        1.40        1.55      0.37 o 
  -3  -7   6      594.88      585.24      5.08 o 
  -2  -7   6      322.26      325.36      2.94 o 
  -1  -7   6      471.43      478.94      4.21 o 
   0  -7   6      401.56      375.47      3.37 o 
   1  -7   6      246.93      244.91      3.09 o 
   2  -7   6       12.85        8.12      0.60 o 
   3  -7   6       32.51       23.66      1.43 o 
   4  -7   6       10.45        8.72      1.12 o 
   5  -7   6       42.72       43.35      1.45 o 
   6  -7   6        3.86        2.82      0.74 o 
   7  -7   6        0.72        0.55      0.76 o 
   8  -7   6        8.86       10.63      1.43 o 
  -9  -6   6        3.82        3.31      0.71 o 
  -8  -6   6        5.42        5.32      0.58 o 
  -7  -6   6       32.50       34.25      0.83 o 
  -6  -6   6       17.26       14.42      0.58 o 
  -5  -6   6        0.87       -0.34      0.34 o 
  -4  -6   6     1346.58     1307.30     11.03 o 
  -3  -6   6      333.91      360.51      3.20 o 
  -2  -6   6      728.39      695.71      5.97 o 
  -1  -6   6      214.67      182.51      1.75 o 
   0  -6   6        1.02        1.98      0.33 o 
   1  -6   6       54.46       54.46      0.78 o 
   2  -6   6       96.73       97.96      1.36 o 
   3  -6   6       81.09       72.89      1.52 o 
   4  -6   6      147.22      131.27      2.50 o 
   5  -6   6      142.60      143.16      2.73 o 
   6  -6   6       43.35       43.36      2.30 o 
   7  -6   6        1.79        2.80      1.10 o 
   8  -6   6       58.76       74.05      2.74 o 
  -9  -5   6        0.37        0.10      0.39 o 
  -8  -5   6       18.58       21.93      0.61 o 
  -7  -5   6        0.45       -0.32      0.32 o 
  -6  -5   6        0.67        0.05      0.36 o 
  -5  -5   6       53.31       50.67      0.68 o 
  -4  -5   6      149.05      148.00      1.57 o 
  -3  -5   6        5.11        3.67      0.28 o 
  -2  -5   6       43.66       49.94      0.66 o 
  -1  -5   6        8.35        5.25      0.29 o 
   0  -5   6       80.65       79.60      0.91 o 
   1  -5   6      635.06      666.24      5.74 o 
   2  -5   6       23.14       19.62      0.51 o 
   3  -5   6        3.82        0.40      0.33 o 
   4  -5   6      257.10      224.98      3.26 o 
   5  -5   6        9.15       11.96      0.85 o 
   6  -5   6       25.63       23.25      1.10 o 
   7  -5   6       96.72       85.40      2.80 o 
   8  -5   6       21.76       22.25      1.75 o 
   9  -5   6       37.23       38.15      2.19 o 
 -10  -4   6       23.55       23.58      1.02 o 
  -9  -4   6       11.79       13.24      0.86 o 
  -8  -4   6      109.64      106.76      2.85 o 
  -7  -4   6        0.06       -0.05      0.36 o 
  -6  -4   6        9.03        8.52      0.35 o 
  -5  -4   6        1.89        0.65      0.25 o 
  -4  -4   6       10.66        7.92      0.31 o 
  -3  -4   6       47.73       51.55      0.78 o 
  -2  -4   6       80.93       86.55      0.90 o 
  -1  -4   6      116.97      112.60      1.07 o 
   0  -4   6      123.46      137.05      1.43 o 
   1  -4   6        0.62        0.35      0.19 o 
   2  -4   6      123.54      139.75      1.33 o 
   3  -4   6        7.58        4.43      0.35 o 
   4  -4   6       90.89       88.82      1.15 o 
   5  -4   6      112.73      114.96      2.31 o 
   6  -4   6       18.88       18.64      1.53 o 
   7  -4   6       66.27       61.88      2.41 o 
   8  -4   6       81.25       87.26      2.90 o 
   9  -4   6       59.54       67.42      2.69 o 
 -10  -3   6       67.60       62.88      1.32 o 
  -9  -3   6       26.02       28.25      1.27 o 
  -8  -3   6       25.66       23.69      1.13 o 
  -7  -3   6        7.32        6.80      0.82 o 
  -6  -3   6        0.30        0.04      0.36 o 
  -5  -3   6      250.69      275.59      3.23 o 
  -4  -3   6      486.11      492.21      4.54 o 
  -3  -3   6      517.04      530.44      4.89 o 
  -2  -3   6      102.39      115.64      1.36 o 
  -1  -3   6      614.62      654.41      5.26 o 
   0  -3   6       81.91       74.67      0.88 o 
   1  -3   6       91.05      120.72      1.33 o 
   2  -3   6      125.83      133.59      1.33 o 
   3  -3   6      147.40      157.84      1.48 o 
   4  -3   6       15.95       18.01      1.25 o 
   5  -3   6      869.84      819.96     18.42 o 
   7  -3   6       46.67       50.92      2.19 o 
   8  -3   6        0.93        1.07      0.74 o 
   9  -3   6       20.52       26.31      1.92 o 
 -10  -2   6        9.92       10.21      0.91 o 
  -9  -2   6       98.65       94.05      3.78 o 
  -8  -2   6        0.51       -0.58      0.58 o 
  -7  -2   6       91.80       94.83      3.15 o 
  -6  -2   6       38.26       40.02      0.76 o 
  -5  -2   6      150.24      143.69      2.39 o 
  -4  -2   6       50.88       52.98      0.92 o 
  -3  -2   6       62.24       61.80      0.76 o 
  -2  -2   6        4.77        3.73      0.20 o 
  -1  -2   6      426.92      472.79      4.02 o 
   0  -2   6      493.49      518.55      4.35 o 
   1  -2   6        9.52       15.20      0.39 o 
   2  -2   6       10.26        5.38      0.32 o 
   3  -2   6       40.03       35.24      0.67 o 
   4  -2   6      430.19      415.24      4.97 o 
   5  -2   6        0.21        0.86      1.12 o 
   6  -2   6      280.15      289.02      6.80 o 
   7  -2   6      124.60      129.78      4.41 o 
   8  -2   6        7.23        7.58      0.87 o 
   9  -2   6        5.68        7.02      1.26 o 
 -10  -1   6       18.75       18.31      1.15 o 
  -9  -1   6       37.20       36.86      1.81 o 
  -8  -1   6       63.34       61.06      1.49 o 
  -7  -1   6       87.62       78.20      1.63 o 
  -6  -1   6       10.54       13.31      1.04 o 
  -5  -1   6       16.70       19.05      0.94 o 
  -4  -1   6       89.56       91.22      1.20 o 
  -3  -1   6        3.97        3.33      0.26 o 
  -2  -1   6      429.27      420.87      3.88 o 
  -1  -1   6       42.01       55.29      0.78 o 
   0  -1   6       68.69       58.56      0.79 o 
   1  -1   6        1.64        1.83      0.31 o 
   2  -1   6      159.35      182.78      1.88 o 
   3  -1   6        4.10        6.88      0.34 o 
   4  -1   6      224.83      225.78      2.99 o 
   5  -1   6        1.41        3.60      0.53 o 
   6  -1   6      290.70      283.02      4.69 o 
   7  -1   6      271.37      272.61      4.61 o 
   8  -1   6       32.60       34.51      1.34 o 
   9  -1   6       17.45       15.29      1.43 o 
 -10   0   6       51.50       49.47      1.52 o 
  -9   0   6        8.92        7.13      0.77 o 
  -8   0   6      413.16      411.44     18.47 o 
  -7   0   6        3.28        1.86      0.28 o 
  -6   0   6      460.80      442.43     11.35 o 
  -5   0   6        5.93        4.11      1.15 o 
  -4   0   6      805.16      823.94     11.40 o 
  -3   0   6      963.52      973.76     12.10 o 
  -2   0   6        2.35        0.03      0.20 o 
  -1   0   6      496.80      535.75      4.93 o 
   0   0   6        7.70        3.37      0.24 o 
   1   0   6      415.63      412.63      3.32 o 
   2   0   6      176.21      181.27      1.85 o 
   3   0   6      142.72      136.85      1.30 o 
   4   0   6      728.36      700.62      7.33 o 
   5   0   6      251.08      243.51      2.82 o 
   6   0   6        0.83        2.28      0.68 o 
   7   0   6       20.24       21.19      2.00 o 
   8   0   6        9.89        8.56      1.07 o 
   9   0   6        1.47        1.92      0.83 o 
 -10   1   6       86.59       87.55      4.00 o 
  -9   1   6       49.02       43.45      2.11 o 
  -8   1   6       83.87       75.92      3.86 o 
  -7   1   6      111.52      107.65      6.03 o 
  -6   1   6       39.59       39.57      2.30 o 
  -5   1   6      401.61      388.06      9.98 o 
  -4   1   6       51.15       56.89      2.25 o 
  -3   1   6       69.59       55.45      0.85 o 
  -2   1   6      851.13      904.08      8.18 o 
  -1   1   6      484.03      547.59      6.16 o 
   0   1   6        2.67        7.61      0.30 o 
   1   1   6       18.15       16.26      0.46 o 
   2   1   6        1.14        1.21      0.20 o 
   3   1   6      115.68      118.75      1.32 o 
   4   1   6       15.39        8.37      0.41 o 
   5   1   6      425.46      423.90      5.71 o 
   6   1   6      130.49      127.55      4.17 o 
   7   1   6        6.36        4.71      0.76 o 
   8   1   6        0.00       -0.72      0.72 o 
   9   1   6        1.02        1.42      0.83 o 
 -10   2   6      132.44      131.18      4.99 o 
  -9   2   6       78.61       77.61      4.58 o 
  -8   2   6       84.37       83.20      4.14 o 
  -7   2   6        1.85        0.93      0.55 o 
  -6   2   6      758.15      719.12     17.92 o 
  -5   2   6      237.62      229.16      6.30 o 
  -4   2   6      235.40      231.47      6.25 o 
  -3   2   6      280.87      281.97      4.22 o 
  -2   2   6       62.55       80.09      0.95 o 
  -1   2   6       41.51       28.30      0.47 o 
   0   2   6     1000.51     1047.42      8.73 o 
   1   2   6      187.79      213.31      2.12 o 
   2   2   6      126.40      127.38      1.39 o 
   3   2   6      158.73      155.91      1.54 o 
   4   2   6       21.90       12.65      0.48 o 
   5   2   6      282.13      245.64      3.52 o 
   6   2   6      243.47      213.13      7.54 o 
   7   2   6       15.66       13.81      0.91 o 
   8   2   6       17.29       14.19      0.99 o 
   9   2   6       16.98       17.21      1.53 o 
 -10   3   6       37.92       34.46      1.30 o 
  -9   3   6        3.02        2.21      0.62 o 
  -8   3   6       24.52       22.51      0.87 o 
  -7   3   6        0.99        0.35      0.38 o 
  -6   3   6      461.86      458.43     17.68 o 
  -5   3   6        0.00       -0.35      0.52 o 
  -4   3   6       50.16       51.90      0.80 o 
  -3   3   6      546.14      554.66      6.08 o 
  -2   3   6      185.88      181.54      1.61 o 
  -1   3   6       84.69       83.37      0.94 o 
   0   3   6      290.28      290.14      2.79 o 
   1   3   6       42.73       44.78      0.73 o 
   2   3   6       29.38       42.67      0.70 o 
   3   3   6       54.21       65.17      0.85 o 
   4   3   6       26.47       18.10      0.67 o 
   5   3   6       32.13       40.20      1.28 o 
   6   3   6        3.33        5.34      0.74 o 
   7   3   6       51.88       47.27      1.86 o 
   8   3   6        0.41       -0.16      0.76 o 
   9   3   6        3.05        2.58      1.15 o 
 -10   4   6       14.97       16.11      1.09 o 
  -9   4   6       79.11       79.40      2.08 o 
  -8   4   6       67.85       65.44      4.41 o 
  -7   4   6      132.17      121.21      7.81 o 
  -6   4   6       92.95       98.31      4.72 o 
  -5   4   6      320.83      316.52      5.20 o 
  -4   4   6       91.55      106.34      1.43 o 
  -3   4   6       16.74       15.96      0.49 o 
  -2   4   6      385.25      404.15      3.76 o 
  -1   4   6       34.31       40.67      0.61 o 
   0   4   6     1223.90     1234.98     11.26 o 
   1   4   6       72.24       73.22      1.10 o 
   2   4   6        0.08       -0.29      0.29 o 
   3   4   6      163.36      157.96      1.60 o 
   4   4   6       37.84       33.20      0.97 o 
   5   4   6      101.48      102.56      2.15 o 
   6   4   6       60.21       55.69      1.59 o 
   7   4   6        8.00        4.85      1.04 o 
   8   4   6        0.44        1.02      0.83 o 
 -10   5   6       15.00       16.36      1.78 o 
  -9   5   6       14.34       14.57      0.95 o 
  -8   5   6        0.10       -0.60      0.60 o 
  -7   5   6        0.85        0.15      0.54 o 
  -6   5   6       87.13       82.47      1.78 o 
  -5   5   6       29.06       30.04      0.74 o 
  -4   5   6      169.07      153.38      1.53 o 
  -3   5   6        8.26       12.21      0.40 o 
  -2   5   6        0.07        0.30      0.19 o 
  -1   5   6       14.63       12.32      0.41 o 
   0   5   6       35.44       29.17      0.69 o 
   1   5   6      530.68      540.50      6.22 o 
   2   5   6       83.03       76.41      1.02 o 
   3   5   6      411.49      373.28      4.51 o 
   4   5   6       18.11       18.49      1.07 o 
   5   5   6       30.15       26.60      1.56 o 
   6   5   6       29.94       32.13      1.34 o 
   7   5   6        0.40        1.09      0.76 o 
   8   5   6        9.37       10.15      0.99 o 
 -10   6   6        0.75        1.91      0.93 o 
  -9   6   6        4.36        4.85      0.62 o 
  -8   6   6       37.10       34.58      1.00 o 
  -7   6   6        5.59        5.89      0.68 o 
  -6   6   6        7.09        8.95      0.70 o 
  -5   6   6      271.53      293.58      2.89 o 
  -4   6   6       58.70       56.93      0.75 o 
  -3   6   6      748.11      767.97      7.05 o 
  -2   6   6      729.94      689.76      6.38 o 
  -1   6   6        8.56        7.44      0.36 o 
   0   6   6       26.15       26.68      0.59 o 
   1   6   6        3.80        2.79      0.42 o 
   2   6   6      143.09      140.28      1.74 o 
   3   6   6        9.65        7.24      0.62 o 
   4   6   6       39.81       39.34      1.28 o 
   5   6   6       11.92       11.80      0.90 o 
   6   6   6      171.71      175.76      3.31 o 
   7   6   6       25.70       31.10      1.45 o 
   8   6   6       13.51       13.13      1.15 o 
  -9   7   6       34.11       35.20      1.43 o 
  -8   7   6      149.85      149.08      5.45 o 
  -7   7   6       27.48       27.21      1.26 o 
  -6   7   6       57.93       59.12      1.19 o 
  -5   7   6      230.00      236.30      2.83 o 
  -4   7   6        2.40        4.99      0.58 o 
  -3   7   6     1421.51     1373.54     13.93 o 
  -2   7   6      181.15      184.41      1.91 o 
  -1   7   6      481.89      473.41      4.49 o 
   0   7   6     1160.85     1167.87     10.74 o 
   1   7   6       56.40       53.77      0.89 o 
   2   7   6      128.54      129.38      2.28 o 
   3   7   6       46.07       43.68      1.34 o 
   4   7   6       93.21       99.50      3.15 o 
   5   7   6        9.73       11.18      0.87 o 
   6   7   6       47.66       50.48      1.59 o 
   7   7   6        0.04       -0.49      0.85 o 
  -9   8   6        8.82       11.32      1.05 o 
  -8   8   6        0.03       -0.36      0.81 o 
  -7   8   6        0.00       -0.56      0.72 o 
  -6   8   6        0.00        0.92      0.52 o 
  -5   8   6        1.80        1.62      0.50 o 
  -4   8   6        0.07        0.33      0.74 o 
  -3   8   6      151.63      143.26      1.77 o 
  -2   8   6      178.59      181.71      2.15 o 
  -1   8   6      357.97      349.78      3.82 o 
   0   8   6      413.14      413.22      5.43 o 
   1   8   6       58.93       54.92      1.30 o 
   2   8   6        4.00        4.64      0.59 o 
   3   8   6        8.25        7.88      0.93 o 
   4   8   6       10.47       11.32      0.96 o 
   5   8   6       47.09       51.28      1.70 o 
   6   8   6       43.55       52.32      3.12 o 
   7   8   6       22.95       24.59      1.41 o 
  -8   9   6        5.07        5.02      0.97 o 
  -7   9   6        0.00       -0.40      0.43 o 
  -6   9   6        1.97        1.87      0.55 o 
  -5   9   6        5.15        5.66      0.60 o 
  -4   9   6        1.30        1.02      0.52 o 
  -3   9   6       23.90       21.97      0.87 o 
  -2   9   6       50.90       56.69      1.00 o 
  -1   9   6       69.00       74.35      1.28 o 
   0   9   6       43.14       40.81      1.31 o 
   1   9   6      146.66      139.22      2.79 o 
   2   9   6       86.02       88.59      2.41 o 
   3   9   6       26.10       23.52      1.18 o 
   4   9   6       39.68       37.26      1.38 o 
   5   9   6       26.60       22.50      1.24 o 
   6   9   6        1.00        2.42      0.87 o 
  -7  10   6        0.71        0.01      0.58 o 
  -6  10   6        0.16        0.00      1.01 o 
  -5  10   6        0.00       -0.40      0.61 o 
  -4  10   6        3.75        3.65      0.72 o 
  -3  10   6        1.16        0.45      1.21 o 
  -2  10   6       20.17       18.18      1.86 o 
  -1  10   6        7.16        6.81      0.67 o 
   0  10   6      110.82      110.47      2.90 o 
   1  10   6       91.92       94.00      2.09 o 
   2  10   6        1.41        1.36      0.72 o 
   3  10   6        9.24        8.32      0.89 o 
   4  10   6       58.45       59.34      1.74 o 
   5  10   6        3.15        3.22      0.91 o 
  -6  11   6        6.31        6.84      0.83 o 
  -5  11   6       10.77       11.17      0.91 o 
  -4  11   6        3.22        4.38      0.79 o 
  -3  11   6        6.37        4.54      1.10 o 
  -2  11   6        0.32        0.32      1.18 o 
  -1  11   6        1.45        1.21      0.99 o 
   0  11   6        0.87        1.07      0.70 o 
   1  11   6        0.02       -0.07      0.76 o 
   2  11   6       56.31       59.93      2.44 o 
   3  11   6      122.00      132.32      2.83 o 
   4  11   6        0.31        0.52      0.87 o 
  -5  12   6        0.16        1.64      0.93 o 
  -4  12   6       24.11       26.58      1.64 o 
  -3  12   6       45.96       53.22      2.08 o 
  -2  12   6        1.37        1.75      0.99 o 
  -1  12   6       67.69       68.62      2.52 o 
   0  12   6        0.31        0.00      1.04 o 
   1  12   6        2.56        2.03      1.04 o 
   2  12   6        0.50        0.56      0.81 o 
  -3 -12   7       16.13       16.55      1.48 o 
  -2 -12   7       56.26       64.51      2.58 o 
  -1 -12   7       28.73       25.86      2.27 o 
   0 -12   7        2.32        3.40      0.96 o 
   1 -12   7       36.39       39.92      1.53 o 
   2 -12   7       34.92       39.64      1.64 o 
   3 -12   7       12.20       15.61      1.10 o 
  -5 -11   7        5.58        6.52      1.15 o 
  -4 -11   7       32.18       38.04      1.92 o 
  -3 -11   7        8.15       10.36      1.26 o 
  -2 -11   7        7.03        7.73      1.21 o 
  -1 -11   7        0.01        0.21      0.75 o 
   0 -11   7        0.10       -0.14      0.74 o 
   1 -11   7        3.86        3.15      0.83 o 
   2 -11   7       17.80       20.51      1.24 o 
   3 -11   7        2.61        4.24      0.87 o 
   4 -11   7        1.92        2.27      0.87 o 
  -6 -10   7        0.03       -0.27      0.99 o 
  -5 -10   7        1.39        1.04      0.99 o 
  -4 -10   7       24.57       27.84      1.64 o 
  -3 -10   7        2.46        2.69      0.99 o 
  -2 -10   7       10.45        8.59      0.85 o 
  -1 -10   7        0.65        0.66      0.66 o 
   0 -10   7        4.00        1.98      0.59 o 
   1 -10   7       28.85       31.23      1.53 o 
   2 -10   7        7.40       12.07      0.95 o 
   3 -10   7       25.42       29.50      1.28 o 
   4 -10   7       16.32       22.84      1.26 o 
   5 -10   7        2.48        4.61      0.85 o 
  -7  -9   7       32.65       36.99      1.42 o 
  -6  -9   7        5.19        5.21      1.45 o 
  -5  -9   7       17.83       19.68      1.12 o 
  -4  -9   7       11.46       13.53      0.75 o 
  -3  -9   7       27.55       29.91      0.91 o 
  -2  -9   7       56.76       57.07      1.14 o 
  -1  -9   7        3.49        2.33      0.52 o 
   0  -9   7       40.82       44.41      1.18 o 
   1  -9   7       21.84       23.92      1.01 o 
   2  -9   7        1.83        2.33      0.70 o 
   3  -9   7        0.02        0.23      0.68 o 
   4  -9   7       27.03       24.59      1.26 o 
   5  -9   7       41.91       36.87      1.51 o 
   6  -9   7       10.08       12.61      1.56 o 
  -8  -8   7       13.12       11.02      0.87 o 
  -7  -8   7        1.53        0.38      0.67 o 
  -6  -8   7       61.61       61.27      1.63 o 
  -5  -8   7       78.02       81.54      1.92 o 
  -4  -8   7        2.60        2.61      0.57 o 
  -3  -8   7       18.64       18.73      0.70 o 
  -2  -8   7       21.03       19.84      1.04 o 
  -1  -8   7      154.81      150.11      2.08 o 
   0  -8   7       11.28        9.26      0.69 o 
   1  -8   7      334.27      309.44      4.30 o 
   2  -8   7      101.00      113.71      2.34 o 
   3  -8   7        0.15       -0.55      0.64 o 
   4  -8   7        3.81        1.64      0.70 o 
   5  -8   7       53.52       57.55      2.00 o 
   6  -8   7        0.78        0.69      0.81 o 
   7  -8   7       11.98       10.74      1.03 o 
  -8  -7   7       18.96       20.25      1.21 o 
  -7  -7   7       25.95       26.56      0.98 o 
  -6  -7   7      208.84      207.79      2.75 o 
  -5  -7   7      101.38      100.98      1.42 o 
  -4  -7   7      417.19      428.17      4.17 o 
  -3  -7   7       13.94       15.18      0.66 o 
  -2  -7   7       10.93       13.25      0.51 o 
  -1  -7   7        1.78        1.28      0.32 o 
   0  -7   7       53.92       46.53      0.96 o 
   1  -7   7       42.30       47.94      1.16 o 
   2  -7   7      132.41      110.38      2.23 o 
   3  -7   7        1.08        0.49      0.88 o 
   4  -7   7        9.32        7.53      0.81 o 
   5  -7   7        0.01        0.32      0.72 o 
   6  -7   7        0.26        0.69      0.74 o 
   7  -7   7       72.07       79.23      2.09 o 
  -9  -6   7        1.06        2.08      1.21 o 
  -8  -6   7        5.60        6.02      0.54 o 
  -7  -6   7        2.50        1.55      0.43 o 
  -6  -6   7        4.09        5.31      0.47 o 
  -5  -6   7        9.74        7.06      0.45 o 
  -4  -6   7      260.58      268.77      2.79 o 
  -3  -6   7       22.74       21.99      0.60 o 
  -2  -6   7       88.93      100.53      1.11 o 
  -1  -6   7       31.51       40.39      0.93 o 
   0  -6   7        3.34        4.83      0.34 o 
   1  -6   7       35.14       25.03      0.65 o 
   2  -6   7       14.59       18.30      1.25 o 
   3  -6   7      187.22      151.74      2.79 o 
   4  -6   7       29.63       31.46      1.22 o 
   5  -6   7       16.38       14.97      0.97 o 
   6  -6   7       42.67       41.46      1.78 o 
   7  -6   7       31.51       30.26      1.92 o 
   8  -6   7        0.02        0.00      1.04 o 
  -9  -5   7       42.73       42.40      1.93 o 
  -8  -5   7        2.81        1.19      0.44 o 
  -7  -5   7       83.30       86.47      1.82 o 
  -6  -5   7        1.12        0.60      0.33 o 
  -5  -5   7       15.34        9.83      0.37 o 
  -4  -5   7       55.02       53.14      0.70 o 
  -3  -5   7        0.29        1.05      0.28 o 
  -2  -5   7        0.23        0.46      0.28 o 
  -1  -5   7        9.58        7.50      0.31 o 
   0  -5   7      131.08      124.14      1.29 o 
   1  -5   7      128.83      132.50      1.46 o 
   2  -5   7        6.69       13.34      0.48 o 
   3  -5   7       98.66       81.64      1.53 o 
   4  -5   7      332.92      305.77      5.00 o 
   5  -5   7        0.21        0.02      0.69 o 
   6  -5   7       56.59       45.49      2.03 o 
   7  -5   7        0.71        1.75      1.10 o 
   8  -5   7       16.07       15.51      1.53 o 
  -9  -4   7       31.05       26.75      1.29 o 
  -8  -4   7        9.25       11.43      0.85 o 
  -7  -4   7      117.20      116.20      2.50 o 
  -6  -4   7       10.69        8.51      0.39 o 
  -5  -4   7       25.19       24.03      0.52 o 
  -4  -4   7      136.40      137.98      1.45 o 
  -3  -4   7      122.08      104.66      1.74 o 
  -2  -4   7        5.87        4.92      0.28 o 
  -1  -4   7        6.41        7.20      0.30 o 
   0  -4   7       29.45       31.05      0.67 o 
   1  -4   7      123.91      125.47      1.37 o 
   2  -4   7       32.94       25.09      0.58 o 
   3  -4   7        0.18       -0.31      0.36 o 
   4  -4   7        1.10       -0.08      0.62 o 
   5  -4   7      297.85      246.10      5.92 o 
   6  -4   7      227.45      201.70      5.10 o 
   7  -4   7       18.19       20.44      1.59 o 
   8  -4   7       11.37       15.79      1.53 o 
 -10  -3   7       48.33       46.40      1.58 o 
  -9  -3   7       69.85       75.77      1.92 o 
  -8  -3   7       67.55       69.01      1.78 o 
  -7  -3   7       75.43       77.18      2.93 o 
  -6  -3   7       36.55       35.55      1.26 o 
  -5  -3   7        1.37        0.06      0.35 o 
  -4  -3   7       96.37       87.74      0.96 o 
  -3  -3   7      203.73      221.87      2.35 o 
  -2  -3   7      218.12      208.74      2.51 o 
  -1  -3   7      302.57      298.28      2.64 o 
   0  -3   7       17.19       14.99      0.46 o 
   1  -3   7      296.59      323.87      3.09 o 
   2  -3   7       66.56       69.63      1.33 o 
   3  -3   7       92.75       79.87      2.54 o 
   4  -3   7        0.61        0.66      1.10 o 
   5  -3   7      233.71      205.49      5.10 o 
   6  -3   7        0.16        0.38      0.88 o 
   7  -3   7       64.56       59.14      2.30 o 
   8  -3   7       22.67       21.44      1.28 o 
   9  -3   7        0.03       -0.11      1.21 o 
 -10  -2   7       25.62       27.54      1.30 o 
  -9  -2   7       11.95       12.40      1.59 o 
  -8  -2   7      218.94      217.08      8.93 o 
  -7  -2   7      141.89      132.88      3.75 o 
  -6  -2   7       53.24       56.62      0.93 o 
  -5  -2   7        4.27        7.92      0.38 o 
  -4  -2   7       44.84       41.71      1.06 o 
  -3  -2   7      236.62      240.70      2.84 o 
  -2  -2   7       79.47       87.35      1.00 o 
  -1  -2   7       60.30       63.57      0.97 o 
   0  -2   7       44.06       36.92      0.63 o 
   1  -2   7      265.99      272.90      2.91 o 
   2  -2   7      941.37      923.83      8.62 o 
   3  -2   7     1502.70     1565.73     14.48 o 
   4  -2   7      477.02      469.18      5.81 o 
   6  -2   7       73.22       83.33      1.92 o 
   7  -2   7       64.54       59.75      1.71 o 
   8  -2   7        2.77        2.48      0.83 o 
   9  -2   7       20.25       24.72      1.81 o 
 -10  -1   7        0.06       -0.13      0.79 o 
  -9  -1   7       33.40       26.38      1.04 o 
  -8  -1   7       26.09       22.22      0.90 o 
  -7  -1   7       35.50       31.98      0.91 o 
  -6  -1   7      314.11      306.25      7.03 o 
  -5  -1   7        3.30        4.59      0.52 o 
  -4  -1   7      188.11      205.79      4.21 o 
  -3  -1   7      427.71      430.45      5.89 o 
  -2  -1   7       85.58       90.56      0.98 o 
  -1  -1   7      285.14      260.14      2.80 o 
   0  -1   7        3.08        5.25      0.34 o 
   1  -1   7       45.58       36.92      0.68 o 
   2  -1   7        1.26        1.36      0.33 o 
   3  -1   7       68.70       70.58      1.01 o 
   4  -1   7      154.09      146.41      1.85 o 
   5  -1   7      659.47      630.63      9.67 o 
   6  -1   7        0.23        1.34      0.66 o 
   7  -1   7        0.58        0.03      0.70 o 
   8  -1   7        6.66        7.15      0.87 o 
   9  -1   7       17.70       15.78      1.14 o 
 -10   0   7        1.23        2.48      0.67 o 
  -9   0   7        8.64        7.41      0.66 o 
  -8   0   7        0.02        0.25      0.43 o 
  -6   0   7        0.73        1.21      1.21 o 
  -5   0   7      512.00      510.29     12.94 o 
  -4   0   7       34.43       31.83      0.61 o 
  -3   0   7       10.58       11.95      0.36 o 
  -2   0   7      486.96      504.51      4.89 o 
  -1   0   7       21.76       21.25      0.50 o 
   0   0   7      358.35      399.25      3.77 o 
   1   0   7        8.47        7.01      0.33 o 
   2   0   7      201.62      246.19      2.50 o 
   3   0   7      315.91      291.28      2.67 o 
   4   0   7        6.35        7.25      0.48 o 
   5   0   7      179.59      176.08      3.18 o 
   6   0   7       38.78       39.64      1.40 o 
   7   0   7        8.43        7.36      1.43 o 
   8   0   7        7.33        7.64      0.93 o 
   9   0   7       20.88       23.00      1.28 o 
 -10   1   7       10.47        9.84      0.79 o 
  -9   1   7       13.68       13.97      0.82 o 
  -8   1   7       63.38       64.45      2.36 o 
  -6   1   7       18.90       13.87      1.48 o 
  -5   1   7        4.39        2.74      1.10 o 
  -4   1   7       44.20       41.50      0.93 o 
  -3   1   7       29.55       28.63      0.64 o 
  -2   1   7       66.47       55.63      0.72 o 
  -1   1   7       53.60       51.70      0.76 o 
   0   1   7       25.19       26.27      0.53 o 
   1   1   7      324.51      290.84      3.05 o 
   2   1   7        6.73       10.61      0.39 o 
   3   1   7        0.00        0.16      0.28 o 
   4   1   7       10.49        7.44      0.47 o 
   5   1   7      105.07      108.68      2.21 o 
   6   1   7       92.90       97.08      2.88 o 
   7   1   7       63.38       63.33      1.69 o 
   8   1   7       10.75        6.94      1.23 o 
   9   1   7        0.34        0.06      0.87 o 
 -10   2   7       69.40       71.60      1.89 o 
  -9   2   7       40.03       36.42      1.21 o 
  -8   2   7      139.38      132.81      9.78 o 
  -6   2   7      181.49      182.79      5.48 o 
  -5   2   7       91.92       81.12      2.96 o 
  -4   2   7        7.31        6.92      0.45 o 
  -3   2   7       14.82       14.29      0.45 o 
  -2   2   7       65.21       67.54      0.78 o 
  -1   2   7      472.35      511.81      5.29 o 
   0   2   7      292.91      320.15      3.07 o 
   1   2   7       21.31       23.13      0.56 o 
   2   2   7        6.20        7.85      0.38 o 
   3   2   7       10.21        7.21      0.37 o 
   4   2   7       53.19       41.24      1.07 o 
   5   2   7        2.44        1.53      0.64 o 
   6   2   7      107.17       86.79      3.32 o 
   7   2   7       74.40       78.05      1.94 o 
   8   2   7       20.90       24.81      1.36 o 
 -10   3   7       41.60       37.04      1.29 o 
  -9   3   7        8.04        6.00      0.59 o 
  -8   3   7      286.70      264.91     16.20 o 
  -6   3   7      568.17      525.64     13.43 o 
  -5   3   7       45.79       43.85      2.36 o 
  -4   3   7      198.52      198.79      2.55 o 
  -3   3   7      259.10      277.67      3.37 o 
  -2   3   7      180.61      171.52      1.69 o 
  -1   3   7        2.41        1.18      0.25 o 
   0   3   7        1.51        1.07      0.28 o 
   1   3   7       11.79       10.33      0.42 o 
   2   3   7        2.24        1.15      0.49 o 
   3   3   7       17.36       14.29      0.48 o 
   4   3   7        3.19        1.65      0.54 o 
   5   3   7      214.52      187.90      3.43 o 
   6   3   7        0.30       -0.08      0.90 o 
   7   3   7       42.65       32.19      1.56 o 
   8   3   7       68.47       75.61      2.00 o 
 -10   4   7        0.07        1.75      0.79 o 
  -9   4   7       10.81       10.35      1.15 o 
  -8   4   7        0.00        0.21      0.50 o 
  -7   4   7        0.21       -0.35      0.42 o 
  -6   4   7      205.37      189.85      6.10 o 
  -5   4   7       52.04       48.95      0.83 o 
  -4   4   7      295.02      282.14      4.47 o 
  -3   4   7      128.12      123.44      1.27 o 
  -2   4   7        1.21       -0.12      0.24 o 
  -1   4   7       24.15       28.67      0.54 o 
   0   4   7       71.27       71.65      0.92 o 
   1   4   7       26.99       26.22      0.69 o 
   2   4   7        1.19        1.27      0.37 o 
   3   4   7       13.54       15.80      0.69 o 
   4   4   7      225.94      208.26      3.60 o 
   5   4   7       60.53       48.63      1.43 o 
   6   4   7       52.99       47.84      1.92 o 
   7   4   7        0.33        1.04      0.81 o 
   8   4   7       13.27       16.63      1.95 o 
 -10   5   7       15.85       19.05      1.48 o 
  -9   5   7        1.12        1.36      0.63 o 
  -8   5   7       11.07       12.44      0.68 o 
  -7   5   7      108.44      106.42      3.54 o 
  -6   5   7       53.89       48.79      1.12 o 
  -5   5   7     1119.21     1087.19     17.73 o 
  -4   5   7       48.67       42.06      0.84 o 
  -3   5   7     1181.07     1201.09     10.91 o 
  -2   5   7      298.89      324.49      3.35 o 
  -1   5   7        0.17       -0.13      0.29 o 
   0   5   7      121.63      122.33      1.37 o 
   1   5   7      138.82      145.32      1.61 o 
   2   5   7        0.12       -0.03      0.37 o 
   3   5   7      250.19      237.35      3.44 o 
   4   5   7       64.75       62.31      1.65 o 
   5   5   7       70.97       62.12      1.69 o 
   6   5   7       54.50       53.63      1.59 o 
   7   5   7       19.63       21.92      1.29 o 
   8   5   7       14.97       17.12      1.16 o 
  -9   6   7       21.35       26.48      1.22 o 
  -8   6   7        6.14        8.88      1.04 o 
  -7   6   7       40.20       40.21      1.37 o 
  -6   6   7       29.12       27.57      1.07 o 
  -5   6   7       11.95       19.62      1.43 o 
  -4   6   7      115.75      110.44      1.20 o 
  -3   6   7      552.52      571.91      5.32 o 
  -2   6   7       17.20       18.59      0.62 o 
  -1   6   7       13.62       15.66      0.73 o 
   0   6   7       25.30       31.16      0.72 o 
   1   6   7       84.06       68.84      1.01 o 
   2   6   7       46.14       41.61      0.99 o 
   3   6   7        0.23        1.32      0.63 o 
   4   6   7       16.34       18.99      1.08 o 
   5   6   7        6.20        6.57      0.83 o 
   6   6   7        0.49        1.90      0.79 o 
   7   6   7        0.11       -0.76      0.76 o 
  -9   7   7       22.66       27.31      1.75 o 
  -8   7   7        0.77       -0.48      0.72 o 
  -7   7   7        0.04        0.24      0.68 o 
  -6   7   7        0.00       -0.11      0.64 o 
  -5   7   7       31.29       32.19      0.62 o 
  -4   7   7       11.69       15.13      1.23 o 
  -3   7   7       57.56       62.38      0.99 o 
  -2   7   7      117.55      112.46      1.47 o 
  -1   7   7        1.24        1.54      0.42 o 
   0   7   7       10.92       10.23      0.53 o 
   1   7   7      106.69      102.05      1.59 o 
   2   7   7       33.21       29.66      0.92 o 
   3   7   7        0.66       -0.44      0.63 o 
   4   7   7       21.23       20.27      1.32 o 
   5   7   7        4.44        4.88      0.83 o 
   6   7   7        1.07        2.32      0.83 o 
   7   7   7        1.03        1.59      0.89 o 
  -8   8   7        3.13        4.52      0.87 o 
  -7   8   7       45.73       49.48      2.44 o 
  -6   8   7       37.02       36.40      1.37 o 
  -5   8   7       17.39       16.16      0.70 o 
  -4   8   7       32.16       33.72      0.86 o 
  -3   8   7      104.54       97.08      1.54 o 
  -2   8   7       82.24       85.53      1.26 o 
  -1   8   7      168.95      170.01      2.47 o 
   0   8   7        6.49        8.78      0.58 o 
   1   8   7      382.05      380.26      4.89 o 
   2   8   7       46.18       44.30      1.15 o 
   3   8   7        9.66        8.02      0.70 o 
   4   8   7        7.36        9.10      0.89 o 
   5   8   7        3.85        3.29      0.87 o 
   6   8   7       66.00       75.15      2.33 o 
  -8   9   7        2.17        2.05      0.93 o 
  -7   9   7        4.63        6.73      0.95 o 
  -6   9   7       14.57       11.99      0.68 o 
  -5   9   7       33.15       30.20      0.98 o 
  -4   9   7       75.63       72.39      1.47 o 
  -3   9   7       24.92       24.12      0.85 o 
  -2   9   7      221.51      222.07      2.97 o 
  -1   9   7       55.36       58.09      1.17 o 
   0   9   7       55.38       56.82      1.16 o 
   1   9   7       37.55       36.44      1.21 o 
   2   9   7        8.65        9.79      0.89 o 
   3   9   7        1.70        0.92      1.23 o 
   4   9   7        2.88        0.89      0.81 o 
   5   9   7       16.29       17.71      1.89 o 
  -7  10   7       17.94       14.36      1.70 o 
  -6  10   7       27.16       28.83      1.13 o 
  -5  10   7       36.59       38.86      1.37 o 
  -4  10   7        6.91        6.64      0.78 o 
  -3  10   7       43.31       44.60      1.47 o 
  -2  10   7       12.71       10.78      0.89 o 
  -1  10   7       69.10       69.76      1.88 o 
   0  10   7       20.52       18.59      1.07 o 
   1  10   7       10.99       10.33      0.87 o 
   2  10   7        5.14        3.84      0.81 o 
   3  10   7        3.54        4.46      1.64 o 
   4  10   7       87.87      100.94      2.40 o 
  -6  11   7       19.29       25.08      1.20 o 
  -5  11   7        0.68        1.60      0.75 o 
  -4  11   7        6.03        6.94      0.99 o 
  -3  11   7       41.91       45.11      1.55 o 
  -2  11   7        4.62        4.55      1.04 o 
  -1  11   7       95.74       97.18      2.96 o 
   0  11   7       26.96       27.68      1.70 o 
   1  11   7        2.10        1.21      1.04 o 
   2  11   7       56.52       63.00      1.82 o 
   3  11   7        0.09       -0.04      0.83 o 
  -4  12   7       17.32       17.48      1.37 o 
  -3  12   7        0.92        0.44      0.99 o 
  -2  12   7       25.29       25.21      1.64 o 
  -1  12   7       42.52       47.58      2.14 o 
   0  12   7        9.17        8.71      1.32 o 
   1  12   7       76.63       79.69      2.90 o 
  -1 -12   8        3.03        3.56      1.21 o 
   0 -12   8        1.71        2.08      1.21 o 
   1 -12   8        9.30       12.57      1.08 o 
  -4 -11   8        1.97        1.10      1.04 o 
  -3 -11   8        0.92       -0.33      0.99 o 
  -2 -11   8       22.73       21.05      1.70 o 
  -1 -11   8       16.62       22.14      1.59 o 
   0 -11   8        4.22        4.72      0.85 o 
   1 -11   8       22.87       28.78      1.36 o 
   2 -11   8       75.74       86.55      2.17 o 
   3 -11   8        0.37        1.03      0.90 o 
  -5 -10   8      188.32      208.45      5.15 o 
  -4 -10   8        1.87        2.63      1.04 o 
  -3 -10   8        3.25        5.59      1.10 o 
  -2 -10   8       43.08       46.70      2.03 o 
  -1 -10   8        1.29        1.46      0.85 o 
   0 -10   8       38.14       45.06      1.24 o 
   1 -10   8        6.28        6.24      0.72 o 
   2 -10   8       13.00       13.11      0.83 o 
   3 -10   8       12.23       11.99      1.10 o 
   4 -10   8       15.58       18.30      1.18 o 
   5 -10   8       33.45       34.89      3.62 o 
  -6  -9   8        6.01        3.60      0.79 o 
  -5  -9   8       38.34       39.24      1.41 o 
  -4  -9   8       13.59       13.34      1.67 o 
  -3  -9   8       19.21       18.15      0.91 o 
  -2  -9   8        9.47       11.05      0.65 o 
  -1  -9   8      147.69      151.05      2.56 o 
   0  -9   8       43.22       44.37      1.22 o 
   1  -9   8        8.69        9.11      0.93 o 
   2  -9   8        0.79        1.43      0.76 o 
   3  -9   8       50.57       47.05      3.84 o 
   4  -9   8       28.28       27.06      1.34 o 
   5  -9   8        3.93        4.26      1.10 o 
   6  -9   8        0.16        0.13      0.88 o 
  -7  -8   8       16.64       14.98      0.97 o 
  -6  -8   8        2.31        2.29      0.69 o 
  -5  -8   8        5.63        4.68      0.64 o 
  -4  -8   8       23.22       22.63      0.96 o 
  -3  -8   8      155.30      151.15      2.49 o 
  -2  -8   8       66.63       67.60      1.26 o 
  -1  -8   8       55.08       59.12      1.46 o 
   0  -8   8       22.89       17.78      1.56 o 
   1  -8   8        0.21        0.16      0.56 o 
   2  -8   8        7.97        6.20      0.76 o 
   3  -8   8      116.79      103.69     12.50 o 
   4  -8   8       56.91       66.07      2.03 o 
   5  -8   8       70.29       72.35      1.90 o 
   6  -8   8        1.50        1.10      0.81 o 
  -8  -7   8       13.08       14.70      0.84 o 
  -7  -7   8        2.55        3.62      0.93 o 
  -6  -7   8        0.03        0.40      0.44 o 
  -5  -7   8      129.86      142.53      1.83 o 
  -4  -7   8       10.08       10.28      0.52 o 
  -3  -7   8       88.99       89.82      1.35 o 
  -2  -7   8        2.24        2.22      0.38 o 
  -1  -7   8        2.09        1.02      0.45 o 
   0  -7   8      161.30      136.52      1.97 o 
   1  -7   8       16.27       12.44      1.05 o 
   2  -7   8      156.41      117.63      2.36 o 
   3  -7   8        1.26        0.46      1.18 o 
   4  -7   8        2.65        0.70      0.68 o 
   5  -7   8       23.69       28.42      1.33 o 
   6  -7   8        4.23        1.91      2.11 o 
   7  -7   8        1.57        2.52      1.26 o 
  -8  -6   8        4.85        4.61      0.66 o 
  -7  -6   8        6.01        6.42      0.46 o 
  -6  -6   8        0.00        0.49      0.40 o 
  -5  -6   8      179.15      193.32      2.27 o 
  -4  -6   8       38.97       40.66      0.82 o 
  -3  -6   8        0.22        1.00      0.36 o 
  -2  -6   8       33.97       28.27      0.63 o 
  -1  -6   8       62.37       64.37      0.86 o 
   0  -6   8      163.16      148.53      1.54 o 
   1  -6   8       77.12       69.71      1.11 o 
   2  -6   8       11.94       13.69      1.81 o 
   3  -6   8       96.31       93.31      2.07 o 
   4  -6   8      300.78      266.61      4.53 o 
   5  -6   8        0.58        0.72      0.74 o 
   6  -6   8       38.91       39.13      2.03 o 
   7  -6   8       25.85       28.01      1.86 o 
  -9  -5   8       19.15       20.58      0.95 o 
  -8  -5   8        2.50        1.67      0.43 o 
  -7  -5   8        7.25        7.52      0.85 o 
  -6  -5   8      332.67      330.09      4.09 o 
  -5  -5   8      116.28      121.86      1.51 o 
  -4  -5   8      569.85      573.37      4.93 o 
  -3  -5   8        5.61        6.46      0.32 o 
  -2  -5   8      146.66      150.05      1.41 o 
  -1  -5   8       21.01       18.38      0.53 o 
   0  -5   8       67.09       56.82      0.81 o 
   1  -5   8        2.59        5.18      0.44 o 
   2  -5   8      789.00      688.09      8.98 o 
   3  -5   8      191.14      174.41      3.14 o 
   4  -5   8        3.69        1.70      0.70 o 
   5  -5   8       73.34       56.84      2.25 o 
   6  -5   8       37.62       33.76      1.97 o 
   7  -5   8        1.06        1.43      1.15 o 
   8  -5   8       33.40       35.79      2.19 o 
  -9  -4   8        7.27        9.55      0.91 o 
  -8  -4   8        0.05       -0.59      0.67 o 
  -7  -4   8        0.25        0.50      0.58 o 
  -6  -4   8       33.28       33.24      1.08 o 
  -5  -4   8      252.10      250.35      4.58 o 
  -4  -4   8       17.88       18.10      0.46 o 
  -3  -4   8       49.61       48.28      0.64 o 
  -2  -4   8       87.27       75.07      0.84 o 
  -1  -4   8      330.57      357.29      3.17 o 
   0  -4   8       72.71       77.87      0.94 o 
   1  -4   8      233.87      244.49      2.44 o 
   2  -4   8        1.79        1.49      0.53 o 
   3  -4   8        9.31        8.42      0.66 o 
   4  -4   8       11.35        7.51      1.15 o 
   5  -4   8       28.86       30.31      1.70 o 
   6  -4   8       53.45       49.93      2.14 o 
   7  -4   8        8.06        6.30      1.26 o 
   8  -4   8       11.63       15.03      1.14 o 
  -9  -3   8        1.19        0.54      0.69 o 
  -8  -3   8       43.56       39.77      1.81 o 
  -7  -3   8        3.27        4.15      0.58 o 
  -6  -3   8       25.92       23.04      0.87 o 
  -5  -3   8      168.89      163.61      2.45 o 
  -4  -3   8       50.80       51.21      0.79 o 
  -3  -3   8      126.20      134.78      1.64 o 
  -2  -3   8      267.10      256.19      2.36 o 
  -1  -3   8        3.11        2.30      0.28 o 
   0  -3   8        0.61        0.84      0.30 o 
   1  -3   8        1.14        0.10      0.33 o 
   2  -3   8      184.73      181.52      2.12 o 
   3  -3   8        0.31       -0.34      0.65 o 
   4  -3   8       11.48        6.58      1.10 o 
   5  -3   8       40.20       39.13      1.97 o 
   6  -3   8       11.59        6.63      1.21 o 
   7  -3   8        2.06        1.58      0.82 o 
   8  -3   8        7.15        8.02      1.37 o 
 -10  -2   8       18.15       16.16      1.15 o 
  -9  -2   8        0.42        0.03      0.63 o 
  -8  -2   8        6.70        5.43      0.62 o 
  -7  -2   8       55.79       55.62      1.23 o 
  -6  -2   8      106.28      103.89      2.68 o 
  -5  -2   8      117.35      119.91      2.42 o 
  -4  -2   8       11.64       10.27      0.47 o 
  -3  -2   8       50.17       60.72      0.85 o 
  -2  -2   8       83.04       81.71      1.55 o 
  -1  -2   8       43.01       37.42      0.61 o 
   0  -2   8      374.09      380.86      3.67 o 
   1  -2   8      181.68      173.66      1.99 o 
   2  -2   8       46.44       52.96      0.92 o 
   3  -2   8      856.34      817.12     11.14 o 
   4  -2   8        5.66        6.91      1.10 o 
   5  -2   8      155.98      136.64      3.04 o 
   6  -2   8      170.00      165.22      5.34 o 
   7  -2   8       44.84       49.41      1.59 o 
   8  -2   8      118.93      134.23      2.83 o 
 -10  -1   8       26.50       28.92      1.17 o 
  -9  -1   8        1.27        1.36      0.59 o 
  -8  -1   8       44.64       39.64      1.48 o 
  -7  -1   8      100.43       97.06      2.17 o 
  -6  -1   8       28.04       25.24      1.69 o 
  -5  -1   8        2.79        2.81      0.29 o 
  -4  -1   8      183.89      173.67      3.58 o 
  -3  -1   8      293.71      313.90      4.62 o 
  -2  -1   8      559.30      570.61      5.27 o 
  -1  -1   8       43.45       34.73      0.57 o 
   0  -1   8        0.40        2.07      0.29 o 
   1  -1   8        5.29        2.79      0.32 o 
   2  -1   8      394.70      415.96      4.33 o 
   3  -1   8        6.70        5.30      0.46 o 
   4  -1   8      696.92      667.60      8.74 o 
   5  -1   8       21.88       19.06      1.05 o 
   6  -1   8       36.36       28.27      1.28 o 
   7  -1   8       24.34       19.51      1.12 o 
   8  -1   8       66.32       69.69      2.00 o 
 -10   0   8        1.48        1.91      0.63 o 
  -9   0   8        1.52        1.08      0.63 o 
  -8   0   8        5.73        3.45      0.43 o 
  -7   0   8       55.48       54.54      2.85 o 
  -6   0   8      110.63      104.80      3.78 o 
  -5   0   8       66.56       69.12      2.90 o 
  -4   0   8        9.56        5.85      0.36 o 
  -3   0   8      109.13      118.42      1.60 o 
  -2   0   8       27.10       38.97      0.71 o 
  -1   0   8        3.41        3.56      0.32 o 
   0   0   8      173.57      163.40      1.70 o 
   1   0   8        5.51        4.77      0.77 o 
   2   0   8      865.88      833.50      8.37 o 
   3   0   8        0.16        2.52      0.88 o 
   4   0   8      171.45      170.95      2.66 o 
   5   0   8      229.33      215.76      3.76 o 
   6   0   8      141.15      142.45      3.89 o 
   7   0   8      115.60      114.38      3.12 o 
   8   0   8        4.28        4.04      0.89 o 
 -10   1   8       40.40       39.72      1.22 o 
  -9   1   8        0.17        0.39      0.47 o 
  -7   1   8       43.42       37.55      2.36 o 
  -6   1   8      189.91      188.38      5.65 o 
  -5   1   8      296.49      279.10      7.56 o 
  -4   1   8       39.51       37.40      1.50 o 
  -3   1   8       34.91       39.16      0.72 o 
  -2   1   8        7.82       10.37      0.33 o 
  -1   1   8        0.32        0.00      0.24 o 
   0   1   8        1.31        0.15      0.28 o 
   1   1   8      499.62      477.33      4.45 o 
   2   1   8        0.32       -0.31      0.32 o 
   3   1   8      723.90      705.76      8.38 o 
   4   1   8      157.62      151.17      2.41 o 
   5   1   8       16.92       15.46      0.89 o 
   6   1   8        0.28       -0.66      0.66 o 
   7   1   8       10.64        6.97      0.85 o 
   8   1   8        0.51        0.70      0.83 o 
 -10   2   8        2.47        3.18      0.61 o 
  -9   2   8        6.45        5.48      0.54 o 
  -7   2   8       30.39       27.52      2.30 o 
  -6   2   8      111.90      111.76      3.84 o 
  -5   2   8       40.43       36.89      2.30 o 
  -4   2   8      178.55      176.96      4.00 o 
  -3   2   8       43.47       41.99      0.76 o 
  -2   2   8      228.00      226.26      2.19 o 
  -1   2   8      236.06      256.55      2.78 o 
   0   2   8       71.84       70.09      0.91 o 
   1   2   8        6.16        5.34      0.37 o 
   2   2   8       28.34       28.29      0.70 o 
   3   2   8      199.84      173.65      2.07 o 
   4   2   8       25.25       20.64      1.06 o 
   5   2   8      138.06      139.76      2.73 o 
   6   2   8        6.50        6.15      0.83 o 
   7   2   8        9.77        8.54      1.18 o 
   8   2   8       74.45       87.57      2.19 o 
 -10   3   8       32.13       31.73      1.21 o 
  -9   3   8       18.29       16.48      1.18 o 
  -7   3   8       30.56       32.23      2.41 o 
  -6   3   8       28.61       32.34      2.30 o 
  -5   3   8       19.83       15.11      0.74 o 
  -4   3   8       39.82       38.36      0.71 o 
  -3   3   8       66.73       61.49      1.05 o 
  -2   3   8       11.39        8.10      0.35 o 
  -1   3   8       10.11        9.30      0.53 o 
   0   3   8       53.70       50.97      0.77 o 
   1   3   8       25.35       20.54      0.60 o 
   2   3   8        6.57        2.62      0.40 o 
   3   3   8        0.01        0.49      0.52 o 
   4   3   8      328.02      305.03      5.02 o 
   5   3   8      184.08      191.24      3.47 o 
   6   3   8        0.01        0.10      0.76 o 
   7   3   8       17.21       17.88      1.67 o 
   8   3   8       31.04       40.89      1.59 o 
  -9   4   8       64.55       53.28      4.00 o 
  -8   4   8      194.91      173.25      9.76 o 
  -7   4   8      168.89      158.23      9.07 o 
  -6   4   8       77.15       75.81      2.94 o 
  -5   4   8      116.40      114.77      2.70 o 
  -4   4   8        7.78        7.52      0.42 o 
  -3   4   8       13.87       13.70      0.40 o 
  -2   4   8      182.09      181.01      1.84 o 
  -1   4   8       57.10       54.87      0.79 o 
   0   4   8      208.05      213.22      2.17 o 
   1   4   8        0.20        0.28      0.34 o 
   2   4   8        5.64        2.07      0.44 o 
   3   4   8       17.83       17.97      0.85 o 
   4   4   8      191.39      177.72      3.20 o 
   5   4   8      271.62      259.24      4.46 o 
   6   4   8       25.49       19.24      1.14 o 
   7   4   8      100.91       95.07      2.25 o 
  -9   5   8        0.48        0.84      0.49 o 
  -8   5   8        7.03        8.82      0.66 o 
  -7   5   8       10.80       12.48      0.79 o 
  -6   5   8       30.42       28.65      0.95 o 
  -5   5   8       82.10       78.10      1.51 o 
  -4   5   8        8.76        9.49      0.60 o 
  -3   5   8        4.66        5.73      0.64 o 
  -2   5   8      206.78      207.89      2.09 o 
  -1   5   8       76.19       75.58      0.98 o 
   0   5   8        1.06        0.71      0.36 o 
   1   5   8       70.01       60.20      0.97 o 
   2   5   8        5.97        8.32      0.55 o 
   3   5   8       45.98       42.85      1.40 o 
   4   5   8        6.86       11.73      0.89 o 
   5   5   8       19.31       17.40      1.03 o 
   6   5   8        2.73        5.53      2.22 o 
   7   5   8       25.08       22.64      1.35 o 
  -9   6   8        4.24        4.52      0.73 o 
  -8   6   8        0.13        0.27      0.93 o 
  -7   6   8       42.28       37.85      2.17 o 
  -6   6   8       12.67        9.82      0.64 o 
  -5   6   8        0.19        1.62      0.54 o 
  -4   6   8       19.27       20.63      0.68 o 
  -3   6   8      129.71      126.93      1.39 o 
  -2   6   8        0.27        0.16      0.37 o 
  -1   6   8        9.27        8.66      0.49 o 
   0   6   8       59.73       57.26      0.99 o 
   1   6   8       68.38       60.34      1.05 o 
   2   6   8       48.20       41.81      1.05 o 
   3   6   8        4.60        4.09      0.74 o 
   4   6   8        6.84        6.39      1.10 o 
   5   6   8       88.95       96.99      3.48 o 
   6   6   8       54.23       63.96      1.88 o 
   7   6   8        0.09       -0.65      0.83 o 
  -8   7   8        0.48        0.13      0.72 o 
  -7   7   8        0.11        0.59      0.68 o 
  -6   7   8        2.10        2.95      0.72 o 
  -5   7   8        5.77        4.30      0.65 o 
  -4   7   8       62.49       69.40      1.31 o 
  -3   7   8       40.67       42.74      0.95 o 
  -2   7   8       61.49       67.59      1.07 o 
  -1   7   8      145.44      140.49      1.81 o 
   0   7   8      260.34      265.70      3.03 o 
   1   7   8       37.55       43.09      1.04 o 
   2   7   8       47.02       47.93      1.23 o 
   3   7   8       15.65       18.30      1.56 o 
   4   7   8       71.47       74.47      3.21 o 
   5   7   8       12.73       10.19      1.26 o 
   6   7   8        2.82        1.72      0.88 o 
  -8   8   8        4.20        6.02      0.89 o 
  -7   8   8       19.71       20.41      1.24 o 
  -6   8   8       16.13       14.98      1.04 o 
  -5   8   8       93.37       94.25      1.76 o 
  -4   8   8      275.32      277.70      3.53 o 
  -3   8   8       12.85       14.80      1.41 o 
  -2   8   8      416.76      452.97      5.58 o 
  -1   8   8        0.66        1.22      0.46 o 
   0   8   8        0.46        2.06      0.51 o 
   1   8   8       36.36       34.32      0.99 o 
   2   8   8        0.76        0.44      0.61 o 
   3   8   8       32.79       32.48      1.14 o 
   4   8   8       33.15       37.99      1.51 o 
   5   8   8       47.33       56.14      3.15 o 
  -7   9   8       39.32       41.11      3.78 o 
  -6   9   8        0.20       -0.79      0.79 o 
  -5   9   8       10.52       12.66      1.06 o 
  -4   9   8       19.58       19.75      0.80 o 
  -3   9   8        2.86        3.79      0.55 o 
  -2   9   8       38.21       40.43      1.18 o 
  -1   9   8        2.65        4.34      0.80 o 
   0   9   8        9.69        9.56      0.76 o 
   1   9   8        5.66        6.11      1.38 o 
   2   9   8        0.00       -0.65      0.69 o 
   3   9   8       20.04       20.81      1.51 o 
   4   9   8       67.98       78.34      2.09 o 
  -6  10   8        0.88        1.37      1.37 o 
  -5  10   8       46.94       50.10      3.59 o 
  -4  10   8        0.55        0.89      0.70 o 
  -3  10   8       13.46       16.19      1.04 o 
  -2  10   8        0.11       -0.73      0.73 o 
  -1  10   8       16.30       17.42      1.20 o 
   0  10   8       63.86       67.69      2.41 o 
   1  10   8        3.35        2.96      1.10 o 
   2  10   8        2.43        1.37      1.04 o 
   3  10   8        3.06        2.63      0.89 o 
  -5  11   8       20.69       22.44      1.75 o 
  -4  11   8        0.01       -0.09      0.75 o 
  -3  11   8        0.24       -0.42      1.04 o 
  -2  11   8        2.11        2.47      0.99 o 
  -1  11   8       28.52       28.06      1.81 o 
   0  11   8        8.00        6.41      1.15 o 
   1  11   8        4.40        3.89      1.21 o 
   2  11   8       17.10       17.59      1.64 o 
  -2 -11   9       43.23       44.67      2.19 o 
  -1 -11   9        2.12        2.96      1.15 o 
   0 -11   9       45.77       59.63      2.41 o 
   1 -11   9       10.79        8.24      1.01 o 
   2 -11   9       27.89       32.88      3.10 o 
  -5 -10   9        2.28        4.11      1.04 o 
  -4 -10   9       23.83       23.73      1.70 o 
  -3 -10   9        3.03        0.77      0.99 o 
  -2 -10   9       12.33       12.33      1.32 o 
  -1 -10   9       32.12       29.60      1.81 o 
   0 -10   9      100.66      114.56      2.50 o 
   1 -10   9        1.89        0.31      0.65 o 
   2 -10   9        0.95        0.51      0.73 o 
   3 -10   9       40.80       47.85      1.78 o 
   4 -10   9        0.07        0.45      0.83 o 
  -6  -9   9       22.48       28.05      1.29 o 
  -5  -9   9       96.04      106.87      2.42 o 
  -4  -9   9       15.86       15.92      0.87 o 
  -3  -9   9        2.41        1.25      0.64 o 
  -2  -9   9        0.32       -0.68      0.68 o 
  -1  -9   9        4.18        1.97      0.79 o 
   0  -9   9        0.02       -0.09      0.80 o 
   1  -9   9        4.78        5.12      0.73 o 
   2  -9   9       20.48       16.06      0.91 o 
   3  -9   9       25.80       23.60      1.26 o 
   4  -9   9        0.37       -0.83      0.83 o 
   5  -9   9        0.91        0.76      0.89 o 
  -7  -8   9        5.55        8.50      1.40 o 
  -6  -8   9       12.12        9.41      0.74 o 
  -5  -8   9       39.28       45.84      1.28 o 
  -4  -8   9       60.14       57.41      1.38 o 
  -3  -8   9      131.23      131.61      2.28 o 
  -2  -8   9      145.25      149.86      2.50 o 
  -1  -8   9      217.81      221.16      2.92 o 
   0  -8   9       22.05       18.95      1.31 o 
   1  -8   9       75.99       69.20      1.58 o 
   2  -8   9        0.21       -0.69      0.69 o 
   3  -8   9       54.51       53.59      1.65 o 
   4  -8   9        7.90        9.01      0.94 o 
   5  -8   9        5.60        3.91      0.89 o 
  -7  -7   9       29.32       30.11      1.07 o 
  -6  -7   9       31.93       36.11      0.87 o 
  -5  -7   9        4.50        3.09      0.48 o 
  -4  -7   9       30.54       30.18      0.81 o 
  -3  -7   9        0.12       -0.36      0.50 o 
  -2  -7   9       85.19       91.14      1.47 o 
  -1  -7   9       44.34       38.65      1.01 o 
   0  -7   9      450.95      437.24      5.25 o 
   1  -7   9       17.26       16.74      0.83 o 
   2  -7   9       26.07       25.95      1.24 o 
   3  -7   9        2.10        1.32      0.70 o 
   4  -7   9       79.63       83.78      2.09 o 
   5  -7   9        0.03       -0.76      0.76 o 
   6  -7   9        2.34        2.25      1.32 o 
  -8  -6   9       76.55       77.31      1.62 o 
  -7  -6   9       22.17       20.50      0.91 o 
  -6  -6   9        2.69        2.31      0.40 o 
  -5  -6   9       15.24       15.70      0.60 o 
  -4  -6   9        0.01       -0.40      0.40 o 
  -3  -6   9        4.19        3.91      0.43 o 
  -2  -6   9      198.17      199.49      1.99 o 
  -1  -6   9       66.90       55.86      0.92 o 
   0  -6   9      527.83      483.58      5.72 o 
   1  -6   9       64.63       45.41      1.91 o 
   2  -6   9      238.25      214.45      3.76 o 
   3  -6   9        4.75        4.88      0.78 o 
   4  -6   9        2.08        0.32      0.73 o 
   5  -6   9        1.57        4.11      1.15 o 
   6  -6   9       38.60       46.10      2.25 o 
   7  -6   9        1.46        2.08      1.26 o 
  -8  -5   9        5.39        5.17      0.89 o 
  -7  -5   9        6.42        4.96      0.72 o 
  -6  -5   9       77.05       80.78      1.99 o 
  -5  -5   9       60.72       58.61      0.92 o 
  -4  -5   9        4.45        4.89      0.40 o 
  -3  -5   9        0.60        0.48      0.34 o 
  -2  -5   9        0.96        0.50      0.35 o 
  -1  -5   9        5.96        1.73      0.38 o 
   0  -5   9      133.79      141.50      1.78 o 
   1  -5   9       43.10       38.00      1.07 o 
   2  -5   9        1.89        2.16      0.60 o 
   3  -5   9       76.62       73.02      2.25 o 
   4  -5   9        0.06       -0.66      1.04 o 
   5  -5   9        3.41        1.37      1.15 o 
   6  -5   9       16.99       10.85      1.43 o 
   7  -5   9        5.08        5.81      1.37 o 
  -9  -4   9        3.08        1.00      0.99 o 
  -8  -4   9       32.70       34.66      1.53 o 
  -7  -4   9       31.87       34.10      1.57 o 
  -6  -4   9       14.41       14.52      0.80 o 
  -5  -4   9       46.72       44.18      1.16 o 
  -4  -4   9       55.73       59.32      0.89 o 
  -3  -4   9        3.86        3.95      0.28 o 
  -2  -4   9        6.75        5.19      0.32 o 
  -1  -4   9        3.21        2.11      0.33 o 
   0  -4   9        7.07        6.70      0.39 o 
   1  -4   9       86.83       88.75      1.27 o 
   2  -4   9       63.09       67.07      1.44 o 
   3  -4   9       14.51       13.04      1.21 o 
   4  -4   9       36.49       32.34      1.75 o 
   5  -4   9       10.29        9.37      1.21 o 
   6  -4   9       13.27       16.17      1.53 o 
   7  -4   9       39.91       42.21      1.57 o 
  -9  -3   9        3.49        3.87      0.77 o 
  -8  -3   9       94.27       94.92      3.23 o 
  -7  -3   9       12.66       12.58      0.75 o 
  -6  -3   9      130.89      131.50      2.28 o 
  -5  -3   9      120.16      120.60      2.34 o 
  -4  -3   9        2.46        1.89      0.30 o 
  -3  -3   9       55.13       57.00      0.82 o 
  -2  -3   9       28.78       24.08      0.63 o 
  -1  -3   9       12.07       11.12      0.42 o 
   0  -3   9      266.14      255.88      2.60 o 
   1  -3   9       77.65       73.89      1.15 o 
   2  -3   9        8.93        9.18      0.76 o 
   3  -3   9      109.77      105.98      2.43 o 
   4  -3   9      130.19      117.51      3.40 o 
   5  -3   9       29.26       29.49      1.75 o 
   6  -3   9        3.31        3.49      0.81 o 
   7  -3   9       25.63       25.88      1.95 o 
  -9  -2   9        7.57       10.21      0.75 o 
  -8  -2   9       24.48       26.77      1.37 o 
  -7  -2   9        2.52        2.79      0.52 o 
  -6  -2   9      222.28      215.78      5.68 o 
  -5  -2   9       90.73       88.59      1.68 o 
  -4  -2   9      123.96      128.28      1.78 o 
  -3  -2   9       85.63       81.29      1.00 o 
  -2  -2   9      222.17      227.03      2.51 o 
  -1  -2   9      162.11      167.01      3.09 o 
   0  -2   9      856.17      855.86      7.99 o 
   1  -2   9      333.66      329.84      5.13 o 
   2  -2   9      382.29      377.22      4.78 o 
   3  -2   9       60.61       49.74      1.62 o 
   4  -2   9        3.55        3.12      0.73 o 
   5  -2   9       20.86       18.16      1.84 o 
   6  -2   9        1.11        1.20      0.75 o 
   7  -2   9       29.90       33.19      1.38 o 
   8  -2   9        0.15       -0.81      0.81 o 
  -9  -1   9       79.31       72.81      2.47 o 
  -8  -1   9        7.08        4.98      0.54 o 
  -7  -1   9       35.98       36.85      0.94 o 
  -6  -1   9        6.21        6.57      0.46 o 
  -5  -1   9      157.93      147.89      4.23 o 
  -4  -1   9       81.37       79.79      1.07 o 
  -3  -1   9       25.84       24.42      0.45 o 
  -2  -1   9      133.92      119.73      1.29 o 
  -1  -1   9      475.58      475.97      4.49 o 
   0  -1   9       47.47       46.61      0.74 o 
   1  -1   9     1558.86     1608.54     14.46 o 
   2  -1   9       87.09       87.12      1.27 o 
   3  -1   9        3.03        5.81      1.10 o 
   4  -1   9        1.80        0.52      0.64 o 
   5  -1   9        2.93        2.37      1.07 o 
   6  -1   9        3.25        2.83      0.77 o 
   7  -1   9       49.53       56.53      1.78 o 
   8  -1   9        0.25        0.96      0.89 o 
  -9   0   9       20.17       23.64      0.87 o 
  -7   0   9      119.99      120.91      4.22 o 
  -6   0   9      116.06      123.00      4.28 o 
  -5   0   9      288.57      266.89      7.54 o 
  -4   0   9        2.05        1.77      0.33 o 
  -3   0   9       19.40       19.16      0.62 o 
  -2   0   9        1.76        1.36      0.28 o 
  -1   0   9       36.14       38.64      0.88 o 
   0   0   9        4.58        9.62      0.40 o 
   1   0   9     1521.26     1484.42     13.36 o 
   2   0   9       60.57       62.41      0.95 o 
   3   0   9     1989.92     1962.88     24.79 o 
   4   0   9       91.65       85.37      1.94 o 
   5   0   9       43.75       40.74      1.95 o 
   6   0   9        8.08        9.32      0.93 o 
   7   0   9        1.45        1.51      1.18 o 
   8   0   9       28.59       31.46      1.55 o 
  -7   1   9       26.68       23.13      2.30 o 
  -6   1   9       83.61       84.52      3.40 o 
  -5   1   9       13.66       12.28      1.12 o 
  -4   1   9        9.52       10.67      0.52 o 
  -3   1   9       21.14       18.52      0.60 o 
  -2   1   9      224.09      230.49      2.25 o 
  -1   1   9      185.37      174.33      2.01 o 
   0   1   9       23.47       28.01      0.66 o 
   1   1   9        0.39        0.04      0.47 o 
   2   1   9        9.62        9.43      0.44 o 
   3   1   9      160.80      160.67      2.54 o 
   4   1   9        7.18        8.09      1.26 o 
   5   1   9       90.76       90.76      2.03 o 
   6   1   9        3.49        2.54      0.79 o 
   7   1   9        4.90        5.02      0.93 o 
  -7   2   9       21.62       23.40      2.08 o 
  -6   2   9       54.31       52.34      2.58 o 
  -5   2   9        4.26        5.28      0.39 o 
  -4   2   9        0.95        0.85      0.30 o 
  -3   2   9       39.13       40.89      0.81 o 
  -2   2   9        0.07        0.18      0.25 o 
  -1   2   9       33.25       27.06      0.64 o 
   0   2   9       14.32       12.47      0.46 o 
   1   2   9       32.53       24.86      0.67 o 
   2   2   9      202.97      209.15      2.49 o 
   3   2   9      132.61      139.97      2.26 o 
   4   2   9        2.84        4.39      1.01 o 
   5   2   9      102.18       98.53      2.17 o 
   6   2   9        5.91        8.62      1.21 o 
   7   2   9        0.78        1.37      0.85 o 
  -7   3   9       12.35        8.50      1.53 o 
  -6   3   9       10.92       10.19      1.59 o 
  -5   3   9        3.49        3.43      0.42 o 
  -4   3   9        9.34        7.89      0.45 o 
  -3   3   9        1.00        2.29      0.25 o 
  -2   3   9       16.77       23.06      0.58 o 
  -1   3   9        5.49        5.50      0.39 o 
   0   3   9        0.03       -0.31      0.31 o 
   1   3   9        1.62        3.45      0.41 o 
   2   3   9      265.14      248.37      3.15 o 
   3   3   9       90.16       92.55      1.72 o 
   4   3   9      399.47      380.25      6.30 o 
   5   3   9        1.18        1.67      0.78 o 
   6   3   9        5.99        6.75      0.91 o 
   7   3   9        2.58        3.03      0.89 o 
  -9   4   9        1.62        1.60      0.40 o 
  -8   4   9        0.15       -0.24      0.55 o 
  -7   4   9        0.00       -0.13      0.46 o 
  -6   4   9       11.04       11.58      1.10 o 
  -5   4   9       88.83       84.25      1.54 o 
  -4   4   9        2.51        1.63      0.50 o 
  -3   4   9       37.56       31.48      0.58 o 
  -2   4   9       12.38       11.12      0.42 o 
  -1   4   9       11.94       11.06      0.55 o 
   0   4   9        0.68       -0.01      0.35 o 
   1   4   9        5.92        5.81      0.79 o 
   2   4   9        7.23        5.39      0.80 o 
   3   4   9        5.96        1.95      0.66 o 
   4   4   9       40.72       40.27      1.39 o 
   5   4   9       14.84       22.88      1.18 o 
   6   4   9        6.27        6.31      1.07 o 
   7   4   9       13.40       15.13      1.14 o 
  -9   5   9       59.38       51.17      2.85 o 
  -8   5   9       15.14       12.74      0.81 o 
  -7   5   9      161.09      152.73      4.12 o 
  -6   5   9        0.11       -0.21      0.47 o 
  -5   5   9       86.55       90.54      1.70 o 
  -4   5   9       34.53       35.35      1.05 o 
  -3   5   9        1.99        2.59      0.32 o 
  -2   5   9       47.16       46.93      0.74 o 
  -1   5   9      105.06      101.20      1.37 o 
   0   5   9        3.50        5.28      0.46 o 
   1   5   9       12.19        7.15      0.51 o 
   2   5   9       30.14       31.23      0.95 o 
   3   5   9      234.59      206.33      3.62 o 
   4   5   9       32.45       32.44      1.31 o 
   5   5   9      169.06      169.28      3.26 o 
   6   5   9        4.94        5.64      0.93 o 
  -8   6   9        7.10        5.16      0.79 o 
  -7   6   9       25.39       25.82      1.10 o 
  -6   6   9       45.98       44.60      1.48 o 
  -5   6   9        0.53        3.09      0.65 o 
  -4   6   9       93.00      102.18      2.21 o 
  -3   6   9        1.57        2.52      0.62 o 
  -2   6   9        0.31        1.32      0.46 o 
  -1   6   9      130.16      132.95      1.71 o 
   0   6   9       14.95       14.04      0.77 o 
   1   6   9       80.30       79.42      1.39 o 
   2   6   9       24.82       19.59      0.81 o 
   3   6   9        0.03        0.74      0.68 o 
   4   6   9       97.76      100.72      2.25 o 
   5   6   9      167.79      175.34      5.59 o 
   6   6   9        1.36        2.27      0.91 o 
  -8   7   9       26.31       25.95      1.62 o 
  -7   7   9        0.51        0.30      0.70 o 
  -6   7   9        4.98        5.28      0.68 o 
  -5   7   9       25.76       30.04      1.12 o 
  -4   7   9      178.66      194.08      2.56 o 
  -3   7   9       20.85       19.03      0.78 o 
  -1   7   9       11.52       11.16      0.63 o 
   0   7   9        0.17       -0.31      0.49 o 
   1   7   9        0.32        0.16      0.50 o 
   2   7   9       61.59       62.58      1.45 o 
   3   7   9        6.05        7.04      0.75 o 
   4   7   9       18.56       16.65      1.07 o 
   5   7   9       18.26       16.52      1.15 o 
  -7   8   9        5.74        6.30      0.87 o 
  -6   8   9        2.41        2.80      1.75 o 
  -5   8   9       13.09       10.30      0.92 o 
  -4   8   9       19.89       26.07      0.84 o 
  -3   8   9        6.16        6.26      0.56 o 
  -2   8   9        0.79        3.71      0.56 o 
  -1   8   9      123.52      131.52      2.28 o 
   0   8   9       12.38       13.22      0.80 o 
   1   8   9        3.36        2.55      0.78 o 
   2   8   9        6.85        7.52      0.72 o 
   3   8   9        1.11        1.79      0.70 o 
   4   8   9       12.32       13.30      0.99 o 
  -6   9   9       33.94       32.95      1.47 o 
  -5   9   9       37.71       38.19      1.33 o 
  -4   9   9       11.32        9.74      0.63 o 
  -3   9   9       56.96       56.50      1.38 o 
  -2   9   9        1.74        4.73      0.69 o 
  -1   9   9      155.27      155.90      2.64 o 
   0   9   9        0.14        1.11      0.74 o 
   1   9   9        0.71        1.75      0.99 o 
   2   9   9        2.75        2.03      1.10 o 
   3   9   9       13.96       12.22      1.37 o 
   4   9   9        2.29        2.68      0.95 o 
  -5  10   9        0.41        1.15      0.63 o 
  -4  10   9       83.90       85.82      2.01 o 
  -3  10   9       64.97       63.87      1.73 o 
  -2  10   9       38.43       40.93      2.93 o 
  -1  10   9        0.24        0.38      0.93 o 
   0  10   9        0.00       -0.55      1.04 o 
   1  10   9       45.10       48.34      2.30 o 
   2  10   9       10.76       10.58      1.37 o 
  -3  11   9        6.96        6.25      0.93 o 
  -2  11   9        0.18        0.38      0.99 o 
  -1  11   9        4.15        4.60      1.15 o 
  -3 -10  10        0.82        3.07      1.04 o 
  -2 -10  10        5.01        4.88      1.15 o 
  -1 -10  10        0.18        0.77      1.04 o 
   0 -10  10       15.39       20.28      1.70 o 
   1 -10  10       11.52        9.63      1.01 o 
   2 -10  10        1.48       -0.02      1.38 o 
  -5  -9  10        6.70        9.19      1.21 o 
  -4  -9  10       73.09       75.75      1.69 o 
  -3  -9  10       14.08       16.32      1.32 o 
  -2  -9  10      136.74      143.75      3.00 o 
  -1  -9  10        8.35        9.55      0.95 o 
   0  -9  10        5.73        2.01      0.82 o 
   1  -9  10       21.78       25.36      1.16 o 
   2  -9  10        8.61       10.76      0.87 o 
   3  -9  10       20.77       23.98      1.48 o 
   4  -9  10        0.17        0.25      0.87 o 
  -6  -8  10       53.68       64.89      1.49 o 
  -5  -8  10       51.62       58.08      1.40 o 
  -4  -8  10        6.77        9.37      0.76 o 
  -3  -8  10       90.97       90.48      1.80 o 
  -2  -8  10       55.72       64.96      1.55 o 
  -1  -8  10       31.96       25.64      1.26 o 
   0  -8  10       21.83       19.33      0.92 o 
   1  -8  10        7.36        7.57      0.75 o 
   2  -8  10        1.69        1.34      0.88 o 
   3  -8  10       18.69       19.98      2.80 o 
   4  -8  10       51.08       58.97      1.88 o 
   5  -8  10       31.04       37.31      1.62 o 
  -7  -7  10        0.13        0.11      1.21 o 
  -6  -7  10       51.46       57.14      1.76 o 
  -5  -7  10       19.09       20.38      0.91 o 
  -4  -7  10        1.38        1.54      0.58 o 
  -3  -7  10        1.64        3.28      0.62 o 
  -2  -7  10        3.84        3.40      0.66 o 
  -1  -7  10        4.84        2.99      0.69 o 
   0  -7  10        5.02        3.45      0.57 o 
   1  -7  10        0.22        0.90      0.70 o 
   2  -7  10       37.98       43.06      1.49 o 
   3  -7  10       39.76       49.24      2.49 o 
   4  -7  10       25.73       35.91      2.14 o 
   5  -7  10      105.07      136.10      4.11 o 
  -7  -6  10      106.27      119.65      2.76 o 
  -6  -6  10       89.12       90.99      1.61 o 
  -5  -6  10       12.83       13.72      0.55 o 
  -4  -6  10      101.13      104.34      1.44 o 
  -3  -6  10        5.39        4.74      0.45 o 
  -2  -6  10       33.83       31.89      1.40 o 
  -1  -6  10       44.39       48.76      1.10 o 
   0  -6  10       29.79       31.36      0.93 o 
   1  -6  10        0.04       -0.05      0.53 o 
   2  -6  10      148.72      141.19      2.77 o 
   3  -6  10       98.39      106.99      2.36 o 
   4  -6  10        0.28        1.26      1.10 o 
   5  -6  10        0.16        2.03      1.26 o 
   6  -6  10       44.31       54.70      2.58 o 
  -8  -5  10       15.58       14.73      1.06 o 
  -7  -5  10       34.48       34.78      1.29 o 
  -6  -5  10        4.35        4.64      0.73 o 
  -5  -5  10        5.62        5.37      0.51 o 
  -4  -5  10       46.18       42.93      0.84 o 
  -3  -5  10        2.09        1.91      0.38 o 
  -2  -5  10      297.87      298.12      3.35 o 
  -1  -5  10        0.53        0.84      0.41 o 
   0  -5  10       10.24        9.99      0.61 o 
   1  -5  10       16.34       21.20      0.85 o 
   2  -5  10        5.79        6.30      1.15 o 
   3  -5  10        5.63        3.62      1.10 o 
   4  -5  10        0.82        0.27      1.10 o 
   5  -5  10       14.89       14.03      1.48 o 
   6  -5  10        2.69        4.66      1.37 o 
  -8  -4  10      169.42      177.16      6.71 o 
  -7  -4  10        2.96        3.15      0.65 o 
  -6  -4  10      243.29      259.60      4.10 o 
  -5  -4  10       55.53       56.73      1.38 o 
  -4  -4  10       40.06       40.21      1.00 o 
  -3  -4  10       30.46       26.09      0.93 o 
  -2  -4  10      325.47      311.28      3.47 o 
  -1  -4  10       53.55       51.50      1.00 o 
   0  -4  10      941.54      925.66      9.69 o 
   1  -4  10      133.38      136.39      3.06 o 
   2  -4  10       19.08       16.61      1.09 o 
   3  -4  10       10.68        7.24      1.15 o 
   4  -4  10        3.67        3.12      1.10 o 
   5  -4  10       57.03       52.40      2.30 o 
   6  -4  10       44.42       43.68      2.19 o 
  -8  -3  10        0.33        0.10      0.61 o 
  -7  -3  10        1.61        1.29      0.58 o 
  -6  -3  10        5.90        5.44      0.93 o 
  -5  -3  10        6.30        6.15      0.81 o 
  -4  -3  10       21.32       20.51      0.58 o 
  -3  -3  10      265.88      267.31      4.26 o 
  -2  -3  10       29.62       29.21      0.74 o 
  -1  -3  10      278.38      272.50      3.08 o 
   0  -3  10      481.12      489.45      5.28 o 
   1  -3  10       13.71       13.58      0.77 o 
   2  -3  10       25.61       25.36      1.30 o 
   3  -3  10      256.47      248.46      6.03 o 
   4  -3  10       25.57       26.36      1.81 o 
   5  -3  10       84.89       80.18      1.98 o 
   6  -3  10        0.00       -0.57      0.83 o 
   7  -3  10        2.88        2.61      0.91 o 
  -9  -2  10        5.38        6.00      0.69 o 
  -8  -2  10        2.16        2.28      0.55 o 
  -7  -2  10       28.43       27.65      1.17 o 
  -6  -2  10       88.72       86.78      2.34 o 
  -5  -2  10       36.22       36.19      1.00 o 
  -4  -2  10       98.13       95.37      1.79 o 
  -3  -2  10       11.86       10.16      0.46 o 
  -2  -2  10      244.96      232.60      2.33 o 
  -1  -2  10        4.00        4.16      0.35 o 
   0  -2  10       53.98       58.46      1.62 o 
   1  -2  10        4.60        3.29      0.58 o 
   2  -2  10       60.85       60.87      2.07 o 
   3  -2  10       11.70       11.87      0.89 o 
   4  -2  10        8.78        9.42      0.87 o 
   5  -2  10       10.87        8.32      0.89 o 
   6  -2  10       79.14       93.99      2.29 o 
   7  -2  10        9.53        9.46      1.02 o 
  -9  -1  10        0.25       -0.13      0.54 o 
  -8  -1  10       45.09       40.57      1.46 o 
  -7  -1  10       16.31       16.74      0.71 o 
  -6  -1  10      186.86      175.95      5.42 o 
  -5  -1  10        2.35        3.18      0.42 o 
  -4  -1  10       54.07       52.51      2.00 o 
  -3  -1  10       91.36       90.23      1.13 o 
  -2  -1  10        1.96        0.63      0.29 o 
  -1  -1  10        0.51        0.84      0.38 o 
   0  -1  10      501.80      484.12      4.26 o 
   1  -1  10      702.23      707.81      7.26 o 
   2  -1  10       77.45       70.50      1.46 o 
   3  -1  10      151.65      140.68      2.33 o 
   4  -1  10       72.51       75.63      1.84 o 
   5  -1  10        6.39        7.70      0.87 o 
   6  -1  10        0.86        1.80      0.81 o 
   7  -1  10       72.14       79.15      2.15 o 
  -8   0  10        0.69        1.48      1.53 o 
  -7   0  10        1.04        2.69      1.53 o 
  -6   0  10        0.34        0.06      0.42 o 
  -5   0  10        9.01        9.61      0.62 o 
  -4   0  10        1.01        1.06      0.48 o 
  -3   0  10       18.02       17.83      0.78 o 
  -2   0  10       19.69       22.31      0.53 o 
  -1   0  10      421.52      409.77      5.21 o 
   0   0  10       72.02       69.54      0.90 o 
   1   0  10        9.37        7.48      0.49 o 
   2   0  10      179.91      162.00      3.34 o 
   3   0  10       22.70       19.80      1.26 o 
   4   0  10       10.79       12.56      0.89 o 
   5   0  10       51.52       56.30      2.22 o 
   6   0  10        9.89       11.94      2.88 o 
   7   0  10       69.79       85.74      2.25 o 
  -8   1  10       84.70       84.13      3.78 o 
  -7   1  10       35.56       39.41      2.69 o 
  -6   1  10        2.28        1.53      1.43 o 
  -5   1  10       49.68       37.26      1.81 o 
  -4   1  10        8.48        9.44      0.57 o 
  -3   1  10       88.05       81.60      2.30 o 
  -2   1  10      102.68      107.45      1.33 o 
  -1   1  10        2.59        2.01      0.39 o 
   0   1  10      240.50      231.32      2.36 o 
   1   1  10      133.97      145.03      1.67 o 
   2   1  10      124.32      122.10      2.05 o 
   3   1  10       18.35       16.75      0.85 o 
   4   1  10       17.02       18.61      1.03 o 
   5   1  10       26.80       26.80      1.56 o 
   6   1  10        3.45        5.03      1.45 o 
   7   1  10       19.27       21.12      1.28 o 
  -8   2  10       22.93       20.83      2.14 o 
  -7   2  10       22.19       25.32      2.41 o 
  -6   2  10        3.66        3.29      1.37 o 
  -5   2  10       18.32       18.71      1.42 o 
  -4   2  10       30.65       26.66      0.89 o 
  -3   2  10      143.52      138.10      3.61 o 
  -2   2  10        1.05        1.21      0.29 o 
  -1   2  10       77.13       65.09      1.02 o 
   0   2  10        0.96       -0.24      0.38 o 
   1   2  10      241.90      243.25      2.54 o 
   2   2  10       83.12       81.21      1.80 o 
   3   2  10      140.64      144.12      2.73 o 
   4   2  10        0.01        0.28      0.69 o 
   5   2  10       55.31       58.95      1.71 o 
   6   2  10       75.63       84.18      2.69 o 
   7   2  10       67.91       75.51      2.09 o 
  -7   3  10       96.73       99.59      3.95 o 
  -6   3  10       10.34        8.50      0.96 o 
  -5   3  10       24.64       19.74      0.76 o 
  -4   3  10       29.34       26.48      0.90 o 
  -3   3  10        8.31        7.20      0.63 o 
  -2   3  10       12.90        7.92      0.36 o 
  -1   3  10        3.76        5.27      0.42 o 
   0   3  10        5.79        7.61      0.48 o 
   1   3  10       57.18       46.83      0.94 o 
   2   3  10       93.36       85.67      1.63 o 
   3   3  10       79.52       74.99      2.49 o 
   4   3  10        3.26        3.00      0.72 o 
   5   3  10       88.89       79.85      2.85 o 
   6   3  10        2.05        4.45      1.15 o 
  -8   4  10        3.86        2.41      0.71 o 
  -7   4  10       74.20       73.47      1.69 o 
  -6   4  10        0.55       -0.09      0.99 o 
  -5   4  10       85.53       86.66      2.84 o 
  -4   4  10       44.94       43.28      1.15 o 
  -3   4  10       50.52       49.58      1.33 o 
  -2   4  10      111.74      100.50      1.60 o 
  -1   4  10       53.58       46.34      0.89 o 
   0   4  10        0.40       -0.32      0.41 o 
   1   4  10       19.67       21.24      0.80 o 
   2   4  10       25.94       25.79      0.92 o 
   3   4  10       43.74       49.78      2.49 o 
   4   4  10        0.00       -0.72      0.72 o 
   5   4  10       55.48       60.33      1.76 o 
   6   4  10       44.98       50.50      1.67 o 
  -8   5  10       20.62       21.38      2.30 o 
  -7   5  10       11.25        9.31      0.61 o 
  -6   5  10        7.83        7.73      0.60 o 
  -5   5  10        7.05        8.01      0.64 o 
  -4   5  10       20.28       19.79      0.90 o 
  -3   5  10        7.87        5.53      0.82 o 
  -2   5  10        1.77        1.65      0.46 o 
  -1   5  10      144.22      129.46      1.93 o 
   0   5  10        1.55        0.67      0.44 o 
   1   5  10       74.55       64.37      1.25 o 
   2   5  10       60.71       50.45      1.76 o 
   3   5  10       60.23       59.01      1.62 o 
   4   5  10       28.55       24.80      1.20 o 
   5   5  10       41.84       44.23      1.65 o 
   6   5  10        5.11        4.58      0.95 o 
  -8   6  10       70.95       70.15      4.96 o 
  -7   6  10       11.22       11.10      1.26 o 
  -6   6  10        5.52        4.89      0.65 o 
  -5   6  10        0.01       -0.59      0.59 o 
  -4   6  10       79.00       82.77      1.73 o 
  -3   6  10        1.59        1.53      0.45 o 
  -2   6  10        4.98        3.84      0.52 o 
  -1   6  10        0.97       -0.17      0.52 o 
   0   6  10        8.58        5.02      0.64 o 
   1   6  10        0.39        0.17      0.51 o 
   2   6  10        0.15       -0.25      0.58 o 
   3   6  10       22.22       22.16      1.09 o 
   4   6  10       33.11       30.71      3.26 o 
   5   6  10       17.53       22.02      1.28 o 
  -7   7  10        9.33        9.85      0.83 o 
  -6   7  10        1.34        1.36      0.66 o 
  -5   7  10       16.73       13.89      0.85 o 
  -4   7  10        0.07        0.28      0.64 o 
  -3   7  10       16.35       14.29      0.69 o 
  -2   7  10       11.66       12.08      0.66 o 
  -1   7  10      117.43      128.53      2.47 o 
   0   7  10        1.99        2.28      0.67 o 
   1   7  10        8.09        7.84      0.87 o 
   2   7  10       16.34       14.12      1.03 o 
   3   7  10       24.00       24.09      2.32 o 
   4   7  10        1.50        1.29      0.83 o 
  -6   8  10        0.68       -0.18      0.71 o 
  -5   8  10       13.18       12.73      0.89 o 
  -4   8  10       12.98       17.20      0.68 o 
  -3   8  10       22.91       24.86      1.26 o 
  -2   8  10       30.39       34.49      1.12 o 
  -1   8  10       23.73       35.84      2.35 o 
   0   8  10        5.87        5.76      0.72 o 
   1   8  10       28.53       31.57      1.40 o 
   2   8  10       56.99       60.35      2.41 o 
   3   8  10        0.20       -0.08      1.29 o 
  -5   9  10        2.73        3.56      0.82 o 
  -4   9  10      162.87      171.02      3.14 o 
  -3   9  10       10.49        9.58      0.75 o 
  -2   9  10        4.26        5.25      0.98 o 
  -1   9  10       29.30       30.43      1.48 o 
   0   9  10        1.10        1.91      0.83 o 
   1   9  10       20.70       24.72      1.75 o 
   2   9  10       67.33       77.17      2.85 o 
  -4  10  10        0.02       -0.46      0.68 o 
  -3  10  10       53.70       56.16      1.68 o 
  -2  10  10       11.74       15.05      1.04 o 
  -1  10  10       12.02       13.37      1.26 o 
   0  10  10        0.43        0.38      0.99 o 
  -3  -9  11        0.10       -0.14      0.80 o 
  -2  -9  11       10.94       16.38      1.07 o 
  -1  -9  11        0.93        1.80      0.85 o 
   0  -9  11        0.25       -0.84      0.84 o 
   1  -9  11        5.26        8.13      1.05 o 
   2  -9  11        3.88        4.68      1.04 o 
  -5  -8  11        7.98       10.00      0.75 o 
  -4  -8  11        0.24       -0.19      0.66 o 
  -3  -8  11       13.31       15.96      0.86 o 
  -2  -8  11        0.43       -0.14      0.76 o 
  -1  -8  11       47.06       46.50      1.61 o 
   0  -8  11        0.14       -0.54      0.77 o 
   1  -8  11       10.82       10.04      1.01 o 
   2  -8  11        3.83        2.97      1.75 o 
   3  -8  11        7.84        9.63      1.01 o 
  -6  -7  11        0.73        0.15      1.01 o 
  -5  -7  11        1.51        1.22      0.61 o 
  -4  -7  11       44.11       49.83      1.32 o 
  -3  -7  11      113.64      120.09      2.17 o 
  -2  -7  11        8.05        8.13      0.74 o 
  -1  -7  11        8.35       10.84      0.86 o 
   0  -7  11        0.02        0.67      0.79 o 
   1  -7  11        0.40        0.62      0.84 o 
   2  -7  11       13.21       10.35      1.07 o 
   3  -7  11       15.20       18.05      1.12 o 
   4  -7  11        7.60        8.22      1.43 o 
  -6  -6  11        6.72        9.06      0.65 o 
  -5  -6  11       33.97       38.39      1.06 o 
  -4  -6  11        7.37        7.14      0.47 o 
  -3  -6  11        0.05       -0.36      0.49 o 
  -2  -6  11       59.14       63.39      1.46 o 
  -1  -6  11       66.97       65.61      1.54 o 
   0  -6  11        4.39        2.63      0.70 o 
   1  -6  11        9.44        9.60      1.05 o 
   2  -6  11       36.45       35.35      2.08 o 
   3  -6  11        9.19        4.38      1.26 o 
   4  -6  11        7.04        8.33      1.48 o 
   5  -6  11       41.35       54.76      2.63 o 
  -7  -5  11       89.02       93.73      2.51 o 
  -6  -5  11       99.22      100.33      1.62 o 
  -5  -5  11        1.79        1.92      0.51 o 
  -4  -5  11       21.56       22.64      0.79 o 
  -3  -5  11       48.89       44.79      1.20 o 
  -2  -5  11      122.00      110.76      1.79 o 
  -1  -5  11        0.79        0.62      0.91 o 
   0  -5  11       52.17       51.23      3.62 o 
   1  -5  11        8.65        9.33      0.83 o 
   2  -5  11       18.79       21.49      1.81 o 
   3  -5  11       69.71       79.97      2.80 o 
   4  -5  11       86.45      101.35      3.29 o 
   5  -5  11        0.18       -0.44      1.21 o 
  -7  -4  11        0.64        1.21      0.69 o 
  -6  -4  11       43.75       40.93      1.30 o 
  -5  -4  11       11.30       11.24      0.67 o 
  -4  -4  11      286.09      287.20      3.18 o 
  -3  -4  11       50.71       53.24      1.14 o 
  -2  -4  11        1.15        1.98      0.54 o 
  -1  -4  11      110.09      107.71      1.75 o 
   0  -4  11        1.68       -0.05      0.65 o 
   1  -4  11        2.03        1.45      0.66 o 
   2  -4  11       21.70       17.81      1.48 o 
   3  -4  11       11.85       12.28      1.37 o 
   4  -4  11        0.99        0.77      1.04 o 
   5  -4  11        8.94        9.78      1.18 o 
   6  -4  11        5.16        5.76      0.93 o 
  -8  -3  11       11.74       11.07      0.76 o 
  -7  -3  11       43.39       43.61      1.25 o 
  -6  -3  11      111.01      110.64      2.08 o 
  -5  -3  11       57.17       61.63      1.24 o 
  -4  -3  11       60.64       60.68      1.45 o 
  -3  -3  11      245.58      254.38      4.18 o 
  -2  -3  11      152.16      148.99      1.85 o 
  -1  -3  11       50.61       46.98      1.14 o 
   0  -3  11        1.01        0.61      0.54 o 
   1  -3  11        0.41       -0.21      0.67 o 
   2  -3  11       11.74       10.63      1.26 o 
   3  -3  11        8.92        8.82      0.83 o 
   4  -3  11        9.19        9.73      0.91 o 
   5  -3  11       46.97       46.87      1.57 o 
   6  -3  11       23.44       27.40      1.39 o 
  -8  -2  11        3.73        1.82      0.58 o 
  -7  -2  11       18.95       22.05      1.26 o 
  -6  -2  11       21.04       19.29      0.88 o 
  -5  -2  11       49.44       54.52      1.31 o 
  -4  -2  11        4.54        5.34      0.64 o 
  -3  -2  11       69.54       67.72      1.15 o 
  -2  -2  11       21.20       15.65      0.58 o 
  -1  -2  11       98.81      103.37      1.28 o 
   0  -2  11        2.16        1.47      0.40 o 
   1  -2  11        8.30        8.74      0.86 o 
   2  -2  11       61.20       61.39      1.76 o 
   3  -2  11       10.43       11.10      0.89 o 
   4  -2  11        9.40        9.45      1.64 o 
   5  -2  11       21.26       19.77      2.00 o 
   6  -2  11       53.65       47.12      2.14 o 
  -8  -1  11        5.11        5.73      0.55 o 
  -7  -1  11        9.85        9.92      0.63 o 
  -6  -1  11       45.78       45.74      0.95 o 
  -5  -1  11       12.11        9.20      0.64 o 
  -4  -1  11       10.48       11.88      0.73 o 
  -3  -1  11        0.59        0.23      0.27 o 
  -2  -1  11       14.48       13.66      0.62 o 
  -1  -1  11      148.68      141.31      1.60 o 
   0  -1  11        7.47        6.05      0.45 o 
   1  -1  11        5.26        4.24      0.56 o 
   2  -1  11        0.10       -0.57      0.57 o 
   3  -1  11      105.73       98.55      2.13 o 
   4  -1  11        0.37       -1.10      1.10 o 
   5  -1  11        0.51       -0.76      0.76 o 
   6  -1  11        0.00       -0.77      0.85 o 
  -8   0  11        0.71        1.81      1.70 o 
  -7   0  11      136.53      127.05      2.35 o 
  -6   0  11      109.25       98.16      3.15 o 
  -5   0  11        3.19        2.91      0.52 o 
  -4   0  11       17.45       17.23      0.83 o 
  -3   0  11       52.36       44.56      0.97 o 
  -2   0  11        0.11        0.27      0.41 o 
  -1   0  11        5.05        1.71      0.42 o 
   0   0  11       90.31       92.09      1.22 o 
   1   0  11      132.18      133.51      1.97 o 
   2   0  11       23.60       26.12      1.08 o 
   3   0  11       16.21       13.93      0.93 o 
   4   0  11        2.19        0.44      0.74 o 
   5   0  11       63.17       70.89      3.01 o 
   6   0  11       32.14       40.25      1.57 o 
  -8   1  11        0.87        0.44      1.53 o 
  -7   1  11       16.82       13.70      1.81 o 
  -6   1  11       48.33       42.17      1.05 o 
  -5   1  11       20.24       21.46      0.79 o 
  -4   1  11       33.09       25.20      0.90 o 
  -3   1  11        0.29        0.24      1.09 o 
  -2   1  11        1.04        2.79      0.59 o 
  -1   1  11       93.90       86.79      1.43 o 
   0   1  11       37.87       33.99      0.83 o 
   1   1  11      148.64      144.32      2.07 o 
   2   1  11       21.30       23.79      0.98 o 
   3   1  11        0.08       -0.29      0.62 o 
   4   1  11       60.65       64.40      1.70 o 
   5   1  11       13.44       13.60      0.99 o 
   6   1  11        0.53        0.12      0.79 o 
  -8   2  11        2.59        1.26      1.59 o 
  -7   2  11       18.99       16.22      1.97 o 
  -6   2  11        7.04        6.53      0.51 o 
  -5   2  11        3.11        1.89      0.51 o 
  -4   2  11       10.89       13.07      0.77 o 
  -3   2  11      226.16      203.91      3.29 o 
  -2   2  11        2.80        0.58      0.43 o 
  -1   2  11      103.70      106.46      1.66 o 
   0   2  11       37.72       42.21      1.44 o 
   1   2  11       20.42       19.55      1.06 o 
   2   2  11       31.23       28.36      1.04 o 
   3   2  11        1.51        1.17      0.66 o 
   4   2  11        2.59        3.94      0.78 o 
   5   2  11        0.36       -0.74      1.12 o 
   6   2  11       92.06      107.45      2.54 o 
  -8   3  11        8.82        9.10      1.92 o 
  -7   3  11       28.02       34.64      2.69 o 
  -6   3  11       10.02        8.61      0.56 o 
  -5   3  11        6.62        2.79      0.71 o 
  -4   3  11        1.22        0.88      0.66 o 
  -3   3  11       41.49       28.56      1.04 o 
  -2   3  11        0.30        0.12      0.41 o 
  -1   3  11      120.96      106.69      1.67 o 
   0   3  11        0.86        0.57      0.51 o 
   1   3  11        0.57       -0.21      0.55 o 
   2   3  11       76.14       69.34      1.36 o 
   3   3  11        0.00       -0.11      0.66 o 
   4   3  11        5.12        7.49      1.53 o 
   5   3  11        0.05       -0.76      0.76 o 
  -8   4  11        0.66        0.32      0.56 o 
  -7   4  11        5.60        5.60      0.53 o 
  -6   4  11       12.80       13.17      0.75 o 
  -5   4  11        4.53        5.37      0.62 o 
  -4   4  11        3.80        3.78      0.63 o 
  -3   4  11        0.96        0.11      0.36 o 
  -2   4  11        4.12        3.01      0.47 o 
  -1   4  11       40.42       33.70      0.94 o 
   0   4  11       45.35       45.94      1.10 o 
   1   4  11       65.89       61.06      1.47 o 
   2   4  11       22.41       17.82      1.12 o 
   3   4  11       28.73       26.06      1.37 o 
   4   4  11        1.04        0.90      0.78 o 
   5   4  11        0.90       -0.29      0.83 o 
  -7   5  11        8.10        6.36      0.61 o 
  -6   5  11        1.34        1.89      0.59 o 
  -5   5  11       26.10       27.39      1.04 o 
  -4   5  11       19.39       21.11      1.00 o 
  -3   5  11        1.98        1.78      0.40 o 
  -2   5  11        9.72        8.36      0.57 o 
  -1   5  11        7.55        7.66      0.60 o 
   0   5  11       11.48        9.13      0.75 o 
   1   5  11       79.95       72.61      1.62 o 
   2   5  11        0.35        0.26      1.12 o 
   3   5  11        7.41        3.50      0.91 o 
   4   5  11       47.78       57.99      1.74 o 
   5   5  11       86.61       98.66      3.18 o 
  -7   6  11        6.53        7.25      0.69 o 
  -6   6  11       46.89       47.96      1.33 o 
  -5   6  11       21.60       21.63      1.47 o 
  -4   6  11        0.00        0.57      0.66 o 
  -3   6  11       86.94       93.57      1.95 o 
  -2   6  11        3.02        3.11      0.53 o 
  -1   6  11        0.02       -0.22      0.59 o 
   0   6  11       18.11       20.13      0.93 o 
   1   6  11        2.88        2.34      0.78 o 
   2   6  11        2.13        0.89      0.81 o 
   3   6  11        0.79        0.78      0.83 o 
   4   6  11        0.04        0.66      1.15 o 
  -6   7  11        5.15        4.01      0.79 o 
  -5   7  11       10.13       12.87      0.88 o 
  -4   7  11        0.87        1.55      0.80 o 
  -3   7  11        1.32        1.22      0.60 o 
  -2   7  11        1.43        2.95      0.63 o 
  -1   7  11       66.05       67.27      1.70 o 
   0   7  11        1.73       -0.06      0.67 o 
   1   7  11       22.34       22.25      1.20 o 
   2   7  11        0.00       -0.52      0.80 o 
   3   7  11       13.81       11.98      1.12 o 
  -5   8  11       34.66       39.41      1.39 o 
  -4   8  11       18.64       23.44      1.51 o 
  -3   8  11      138.32      161.60      4.93 o 
  -2   8  11        0.98        0.90      0.69 o 
  -1   8  11        9.51       10.97      0.82 o 
   0   8  11        2.07        1.59      1.67 o 
   1   8  11        5.80        5.94      0.92 o 
   2   8  11        0.20        2.36      0.96 o 
  -4   9  11       12.63       15.13      1.30 o 
  -3   9  11       16.09       16.98      0.97 o 
  -2   9  11       95.17      106.86      2.05 o 
  -1   9  11       25.86       32.94      1.95 o 
   0   9  11        6.87        7.07      1.21 o 
  -3  -8  12       35.61       40.93      1.67 o 
  -2  -8  12       15.21       16.47      1.12 o 
  -1  -8  12        1.37        0.83      0.82 o 
   0  -8  12        7.36        7.07      0.98 o 
   1  -8  12       17.49       23.79      1.40 o 
  -5  -7  12       29.82       31.56      1.71 o 
  -4  -7  12        2.30        2.47      0.65 o 
  -3  -7  12        5.18        6.02      0.74 o 
  -2  -7  12        2.69        1.58      0.68 o 
  -1  -7  12       13.80       10.40      1.07 o 
   0  -7  12        0.40       -0.41      1.34 o 
   1  -7  12       13.42       14.56      1.14 o 
   2  -7  12        1.53       -1.32      1.64 o 
  -5  -6  12       19.31       23.11      1.64 o 
  -4  -6  12       28.90       28.77      1.59 o 
  -3  -6  12        2.76        5.61      1.06 o 
  -2  -6  12        2.06        2.96      0.98 o 
  -1  -6  12       11.68       12.38      1.18 o 
   0  -6  12        6.52        7.45      1.70 o 
   1  -6  12       99.20       97.78      3.78 o 
   2  -6  12        6.21        5.43      1.81 o 
   4  -6  12       34.83       41.82      2.25 o 
  -6  -5  12        0.81        1.00      0.53 o 
  -5  -5  12       42.81       44.50      1.10 o 
  -4  -5  12        8.94        7.78      0.65 o 
  -3  -5  12        2.44        3.05      0.60 o 
  -2  -5  12        9.46        8.31      1.04 o 
  -1  -5  12        0.04        0.49      0.97 o 
   0  -5  12        0.96        0.58      0.93 o 
   1  -5  12       31.54       36.34      2.74 o 
   2  -5  12        8.04        3.84      1.75 o 
   3  -5  12        6.19       12.11      1.43 o 
   4  -5  12       13.56       19.07      1.70 o 
  -7  -4  12       16.62       18.93      1.05 o 
  -6  -4  12        9.75        9.86      1.04 o 
  -5  -4  12        0.05       -0.18      0.49 o 
  -4  -4  12        0.10       -0.01      0.36 o 
  -3  -4  12       45.39       45.73      0.92 o 
  -2  -4  12       19.72       21.70      0.91 o 
  -1  -4  12        1.23        2.41      0.96 o 
   0  -4  12        5.31        5.63      1.07 o 
   1  -4  12       61.42       70.16      3.34 o 
   3  -4  12        0.24       -1.10      1.10 o 
   4  -4  12        3.12        5.52      0.91 o 
  -7  -3  12        1.28        1.36      0.66 o 
  -6  -3  12        0.74        0.21      0.53 o 
  -5  -3  12       67.29       68.31      1.79 o 
  -4  -3  12        1.12        0.97      0.67 o 
  -3  -3  12      111.17      115.38      1.50 o 
  -2  -3  12        7.84        6.66      0.49 o 
  -1  -3  12       35.52       32.07      1.00 o 
   0  -3  12        1.73        0.87      0.72 o 
   1  -3  12       71.58       72.04      1.67 o 
   2  -3  12       12.14        8.93      1.21 o 
   3  -3  12        0.01        0.12      0.76 o 
   4  -3  12       10.87       11.05      1.03 o 
   5  -3  12        2.06        2.77      0.89 o 
  -7  -2  12        0.06       -0.33      0.49 o 
  -6  -2  12        1.03        1.30      0.61 o 
  -5  -2  12       10.11        9.33      0.72 o 
  -4  -2  12        1.63        1.90      0.78 o 
  -3  -2  12       26.96       26.37      0.76 o 
  -2  -2  12        7.77        9.37      0.51 o 
  -1  -2  12      197.62      192.73      2.55 o 
   0  -2  12       13.60       11.41      0.78 o 
   1  -2  12       45.54       46.92      1.37 o 
   2  -2  12       94.10       99.39      2.21 o 
   3  -2  12        1.76        0.89      0.72 o 
   4  -2  12       26.90       25.35      2.11 o 
   5  -2  12        2.07        0.71      0.87 o 
  -7  -1  12       14.42       12.96      0.75 o 
  -6  -1  12       35.79       31.77      1.03 o 
  -5  -1  12        9.37        8.08      0.68 o 
  -4  -1  12       73.35       71.47      2.39 o 
  -3  -1  12       25.56       26.61      0.80 o 
  -2  -1  12        6.69        6.49      0.55 o 
  -1  -1  12      410.73      415.18      4.99 o 
   0  -1  12        0.91       -0.24      0.96 o 
   1  -1  12       89.96       89.41      1.85 o 
   2  -1  12       33.48       30.86      1.70 o 
   3  -1  12        6.99        4.67      0.79 o 
   4  -1  12        0.08       -0.69      0.69 o 
   5  -1  12        1.94        0.88      0.83 o 
  -8   0  12        6.37        5.35      0.93 o 
  -7   0  12       15.75       18.32      0.82 o 
  -6   0  12        0.08        0.42      0.54 o 
  -5   0  12        1.40        1.34      0.86 o 
  -4   0  12       25.35       21.89      0.99 o 
  -3   0  12       12.12       10.76      0.79 o 
  -2   0  12      239.21      234.11      3.07 o 
  -1   0  12       47.11       47.55      1.79 o 
   0   0  12       30.32       24.81      0.94 o 
   1   0  12        4.94        4.73      0.74 o 
   2   0  12      195.04      208.17      5.15 o 
   3   0  12       13.43       17.99      1.37 o 
   4   0  12       89.64       96.57      2.25 o 
   5   0  12       64.45       81.70      2.09 o 
  -7   1  12      153.06      145.38      5.10 o 
  -6   1  12       23.15       20.51      0.82 o 
  -5   1  12       18.30       19.56      1.41 o 
  -4   1  12       27.46       25.56      0.99 o 
  -3   1  12      156.10      159.05      2.74 o 
  -2   1  12        7.58        7.91      0.63 o 
  -1   1  12        0.68        0.10      0.49 o 
   0   1  12      159.08      154.51      2.28 o 
   1   1  12       30.63       30.69      1.14 o 
   2   1  12        0.67        2.08      1.43 o 
   3   1  12        6.25        5.84      0.96 o 
   4   1  12       30.83       32.52      1.38 o 
   5   1  12        0.14       -0.85      0.85 o 
  -7   2  12       12.39       15.18      0.71 o 
  -6   2  12        0.97        0.66      0.54 o 
  -5   2  12       25.44       30.20      1.03 o 
  -4   2  12       12.49       14.57      0.84 o 
  -3   2  12        0.42        0.37      0.64 o 
  -2   2  12       77.52       79.96      1.34 o 
  -1   2  12       44.58       47.96      1.45 o 
   0   2  12        0.01       -0.01      0.60 o 
   1   2  12       35.91       38.05      1.61 o 
   2   2  12        0.46        1.07      1.45 o 
   3   2  12       11.96       10.85      1.26 o 
   4   2  12       70.76       85.67      2.96 o 
   5   2  12        0.61        0.21      0.84 o 
  -7   3  12       10.29       11.89      0.71 o 
  -6   3  12       41.82       43.25      1.13 o 
  -5   3  12        0.00       -0.17      0.56 o 
  -4   3  12       36.47       38.91      1.20 o 
  -3   3  12       14.09       14.00      0.84 o 
  -2   3  12        0.02        0.56      0.46 o 
  -1   3  12       13.08       13.13      0.66 o 
   0   3  12       10.07        8.12      0.97 o 
   1   3  12        7.15        7.55      0.75 o 
   2   3  12        0.19       -0.39      0.75 o 
   3   3  12        9.65       11.78      1.26 o 
   4   3  12        2.83        3.95      1.21 o 
  -7   4  12       24.26       22.42      1.28 o 
  -6   4  12        7.21        7.40      0.66 o 
  -5   4  12       11.98       15.06      0.88 o 
  -4   4  12       80.72       87.28      2.82 o 
  -3   4  12       57.00       54.96      1.47 o 
  -2   4  12        0.00        0.28      0.48 o 
  -1   4  12        2.60        1.69      0.55 o 
   0   4  12       44.42       42.58      1.26 o 
   1   4  12       19.56       20.30      1.47 o 
   2   4  12        0.14       -0.80      0.80 o 
   3   4  12        2.63        2.62      0.89 o 
   4   4  12        4.73        4.93      1.26 o 
  -6   5  12        2.97        3.16      0.65 o 
  -5   5  12       23.67       24.16      1.04 o 
  -4   5  12        0.75        1.26      0.69 o 
  -3   5  12        0.01        0.17      0.41 o 
  -2   5  12        5.28        5.97      0.63 o 
  -1   5  12       36.19       38.16      1.16 o 
   0   5  12        1.60        0.44      0.66 o 
   1   5  12        9.84        6.84      0.91 o 
   2   5  12       57.67       58.77      1.84 o 
   3   5  12        0.02       -0.26      0.88 o 
  -6   6  12        1.12        1.09      0.70 o 
  -5   6  12       26.07       32.28      1.51 o 
  -4   6  12       12.85       16.05      1.37 o 
  -3   6  12        4.09        6.04      0.51 o 
  -2   6  12        1.19        0.66      0.58 o 
  -1   6  12       38.39       36.87      1.73 o 
   0   6  12       30.84       28.62      1.25 o 
   1   6  12        2.12        1.53      1.21 o 
   2   6  12        2.12        0.24      1.92 o 
   3   6  12       47.62       50.32      3.18 o 
  -5   7  12        2.43        1.96      0.78 o 
  -4   7  12       69.57       79.46      3.65 o 
  -3   7  12       66.41       75.02      1.56 o 
  -2   7  12        3.35        2.95      0.89 o 
  -1   7  12        0.46       -0.06      0.67 o 
   0   7  12        0.49        0.20      0.82 o 
   1   7  12        0.25       -0.14      0.85 o 
   2   7  12        5.40        3.62      1.64 o 
  -3   8  12       72.81       85.38      1.73 o 
  -2   8  12       50.43       59.81      1.50 o 
  -1   8  12        0.05       -0.69      0.69 o 
   0   8  12        4.04        2.64      0.86 o 
  -2  -7  13       16.91       17.92      2.08 o 
  -1  -7  13        1.04        0.22      1.59 o 
  -4  -6  13        1.24        1.46      1.12 o 
  -3  -6  13        1.62        3.50      1.05 o 
  -2  -6  13        5.91        2.66      1.08 o 
  -1  -6  13       27.78       30.37      2.63 o 
   0  -6  13        0.30        0.00      1.64 o 
   1  -6  13       17.34       15.46      2.08 o 
   2  -6  13        5.57        5.81      1.92 o 
  -5  -5  13       30.00       36.71      1.29 o 
  -4  -5  13        4.90        4.39      0.56 o 
  -3  -5  13        7.05        7.68      0.77 o 
  -2  -5  13        0.28        0.56      1.02 o 
  -1  -5  13        3.08        2.21      1.26 o 
   0  -5  13        0.03       -0.38      1.59 o 
   1  -5  13       34.86       48.51      3.01 o 
   2  -5  13       14.68       11.62      2.03 o 
  -5  -4  13        0.09        0.53      0.56 o 
  -4  -4  13        7.23        7.69      0.65 o 
  -3  -4  13        2.25        3.06      0.51 o 
  -2  -4  13        0.15        0.01      0.60 o 
  -1  -4  13        0.03       -0.63      0.63 o 
   0  -4  13        6.36        4.99      0.76 o 
   1  -4  13        0.84        0.56      1.40 o 
   2  -4  13       21.50       22.99      3.73 o 
   3  -4  13        0.15        1.48      1.10 o 
  -6  -3  13       26.07       26.57      1.18 o 
  -5  -3  13        0.94        0.19      0.68 o 
  -4  -3  13       10.84       10.25      0.62 o 
  -3  -3  13       57.18       59.21      1.04 o 
  -2  -3  13        0.49        0.16      0.61 o 
  -1  -3  13        2.70        2.14      0.97 o 
   0  -3  13        0.44       -0.17      0.66 o 
   1  -3  13       23.81       26.46      2.22 o 
   2  -3  13       69.50       73.01      6.91 o 
   3  -3  13       25.06       30.97      1.92 o 
  -6  -2  13       35.40       36.58      1.21 o 
  -5  -2  13        0.31        0.91      0.66 o 
  -4  -2  13       70.49       75.16      1.74 o 
  -3  -2  13        0.14       -0.04      0.39 o 
  -2  -2  13        4.59        5.39      0.55 o 
  -1  -2  13        1.41        1.53      0.63 o 
   0  -2  13        2.66        3.01      0.83 o 
   1  -2  13        0.97        0.37      0.83 o 
   2  -2  13        6.73        7.12      0.96 o 
   3  -2  13        0.00       -0.38      1.04 o 
   4  -2  13        0.48       -0.38      1.15 o 
  -6  -1  13       31.13       32.78      1.13 o 
  -5  -1  13        4.27        3.76      0.69 o 
  -4  -1  13       67.55       63.21      1.55 o 
  -3  -1  13        2.79        2.56      0.41 o 
  -2  -1  13       27.50       23.21      1.26 o 
  -1  -1  13       26.77       27.09      1.04 o 
   0  -1  13       16.03       17.91      1.53 o 
   1  -1  13       69.56       70.98      1.69 o 
   2  -1  13       11.09       10.87      1.56 o 
   3  -1  13        2.70        3.40      1.15 o 
   4  -1  13       42.51       38.64      2.14 o 
  -6   0  13       36.41       32.71      1.07 o 
  -5   0  13       18.15       16.52      0.92 o 
  -4   0  13        0.62        1.53      0.98 o 
  -3   0  13       25.11       19.75      1.07 o 
  -2   0  13       42.40       42.31      1.02 o 
  -1   0  13        1.79        3.25      0.65 o 
   0   0  13        0.07        0.61      0.64 o 
   1   0  13       27.41       29.46      1.58 o 
   2   0  13        4.06        6.24      0.98 o 
   3   0  13        8.67        9.26      1.26 o 
   4   0  13       41.73       47.58      2.30 o 
  -6   1  13       15.18       15.18      0.87 o 
  -5   1  13        4.12        5.05      0.68 o 
  -4   1  13       14.94       14.93      0.90 o 
  -3   1  13        1.78        1.80      0.74 o 
  -2   1  13      102.86      107.44      1.69 o 
  -1   1  13       49.46       49.67      1.29 o 
   0   1  13       20.57       22.74      1.02 o 
   1   1  13        2.18        3.07      0.90 o 
   2   1  13        1.10        0.05      0.83 o 
   3   1  13       34.58       34.31      1.92 o 
  -6   2  13       32.58       35.74      1.18 o 
  -5   2  13        3.44        2.05      0.67 o 
  -4   2  13        8.78        9.08      1.09 o 
  -3   2  13       18.57       16.20      0.92 o 
  -2   2  13        6.00        9.24      0.57 o 
  -1   2  13       38.50       34.36      1.14 o 
   0   2  13        0.04       -0.56      0.97 o 
   1   2  13       36.63       42.36      1.36 o 
   2   2  13       60.58       55.51      2.66 o 
   3   2  13       81.07       74.85      5.70 o 
  -6   3  13       49.63       51.21      1.74 o 
  -5   3  13        6.47        4.54      0.69 o 
  -4   3  13       12.11       13.40      0.86 o 
  -3   3  13       28.37       29.94      1.24 o 
  -2   3  13        1.07        0.63      0.55 o 
  -1   3  13        3.08        2.49      0.65 o 
   0   3  13        2.61        3.31      0.72 o 
   1   3  13       26.92       31.70      1.39 o 
   2   3  13       38.65       46.49      2.14 o 
   3   3  13       77.64       84.62      5.73 o 
  -6   4  13        0.13       -0.14      0.63 o 
  -5   4  13        2.81        4.06      0.71 o 
  -4   4  13        0.66        0.32      0.71 o 
  -3   4  13        2.29        2.30      0.76 o 
  -2   4  13        2.04        0.60      0.53 o 
  -1   4  13        1.71        1.27      0.64 o 
   0   4  13        0.12       -0.68      0.68 o 
   1   4  13        1.73        2.50      0.83 o 
   2   4  13        2.51        2.07      0.88 o 
  -5   5  13        9.43       11.58      0.95 o 
  -4   5  13        8.99        9.23      0.85 o 
  -3   5  13        0.15        0.15      1.13 o 
  -2   5  13       53.69       58.27      1.75 o 
  -1   5  13       80.32       88.65      1.83 o 
   0   5  13       73.71       71.12      1.66 o 
   1   5  13       34.81       32.31      3.70 o 
   2   5  13       45.43       37.87      2.85 o 
  -4   6  13        1.36        1.27      0.80 o 
  -3   6  13       34.37       34.15      1.75 o 
  -2   6  13        1.74        0.79      0.73 o 
  -1   6  13       15.48       12.76      0.85 o 
   0   6  13        0.09        0.17      0.99 o 
   1   6  13       10.93       16.33      2.03 o 
  -2  -5  14        2.48        2.86      0.71 o 
  -1  -5  14       29.76       32.28      1.49 o 
   0  -5  14        2.10        2.57      1.04 o 
  -4  -4  14        1.79        0.97      1.05 o 
  -3  -4  14        2.91        2.88      0.60 o 
  -2  -4  14        4.56        3.38      0.69 o 
  -1  -4  14        0.16       -0.35      0.69 o 
   0  -4  14        8.88       10.53      1.03 o 
   1  -4  14        6.03        9.37      2.30 o 
  -4  -3  14        0.01       -0.02      0.59 o 
  -3  -3  14       11.16       13.03      0.77 o 
  -2  -3  14        0.48        0.39      0.62 o 
  -1  -3  14        2.17        1.37      0.83 o 
   0  -3  14        5.19        4.54      0.89 o 
   1  -3  14        8.71        8.87      1.03 o 
   2  -3  14        0.40       -1.48      1.81 o 
  -5  -2  14        2.60        4.18      0.76 o 
  -4  -2  14       11.95        9.48      0.67 o 
  -3  -2  14        2.62        2.53      0.42 o 
  -2  -2  14        2.29        0.91      0.58 o 
  -1  -2  14       43.09       41.15      1.49 o 
   0  -2  14       62.52       70.58      1.67 o 
   1  -2  14       25.43       28.25      1.41 o 
   2  -2  14        0.72       -0.41      0.96 o 
  -5  -1  14        4.23        5.69      0.79 o 
  -4  -1  14        3.45        4.69      0.99 o 
  -3  -1  14        5.42        5.76      0.89 o 
  -2  -1  14        6.92        6.62      0.67 o 
  -1  -1  14        3.57        3.18      0.69 o 
   0  -1  14        6.16        5.97      0.80 o 
   1  -1  14        8.21        6.73      1.02 o 
   2  -1  14        0.33       -0.90      0.90 o 
  -5   0  14       16.59       25.25      1.12 o 
  -4   0  14        8.27        8.82      0.95 o 
  -3   0  14      103.74      115.57      2.35 o 
  -2   0  14        4.80        4.02      0.59 o 
  -1   0  14       48.48       58.12      2.01 o 
   0   0  14        0.06        0.24      0.72 o 
   1   0  14       96.56       98.20      7.73 o 
   2   0  14       43.72       47.46      3.32 o 
  -5   1  14       33.85       33.24      1.45 o 
  -4   1  14       75.74       68.39      1.71 o 
  -3   1  14       34.71       33.31      1.36 o 
  -2   1  14       61.93       55.15      1.62 o 
  -1   1  14       12.37       10.92      1.61 o 
   0   1  14      175.66      207.36      3.95 o 
   1   1  14       50.90       50.29      3.15 o 
   2   1  14       30.34       34.70      1.68 o 
  -5   2  14        0.29        0.03      0.72 o 
  -4   2  14        8.17       10.48      0.88 o 
  -3   2  14       50.30       52.26      2.11 o 
  -2   2  14        0.51        0.96      0.55 o 
  -1   2  14       16.47       16.06      0.93 o 
   0   2  14        4.86        4.86      0.79 o 
   1   2  14        8.05        7.45      2.90 o 
   2   2  14      132.62      151.22      5.43 o 
  -4   3  14       20.68       22.64      1.17 o 
  -3   3  14        0.02       -0.33      0.80 o 
  -2   3  14        2.46        2.74      0.60 o 
  -1   3  14       11.34       10.43      0.80 o 
   0   3  14       30.18       30.89      1.28 o 
   1   3  14        8.38       11.44      1.06 o 
  -4   4  14        0.76        1.12      0.80 o 
  -3   4  14        1.33        2.41      0.85 o 
  -2   4  14        2.77        1.70      0.87 o 
  -1   4  14       23.22       24.42      1.19 o 
   0   4  14       28.54       26.14      1.45 o 
  -2   0  15       26.52       29.18      1.04 o 
                                                 
